# Supplementary material for: Association between Leptin and Complement in Hepatitis C Patients with Viral Clearance: Homeostasis of Metabolism and Immunity
Source: PLoS One. 2016 Nov 21;11(11):e0166712. doi: 10.1371/journal.pone.0166712 (PMC5117713; doi:10.1371/journal.pone.0166712)
Supplement: S1 Dataset — (XLS) [file pone.0166712.s001.xls]

## Sheet: Sheet1
number	CLD	SVR:1; failure:0	Tx	sex	age	preBMI	endBMI	preRNA	endRNA	preHSCRP	endHSCRP	preAFP	endAFP	preHbAlc	endHbAlc	preUA	endUA	preCre	endCre	preAST	endAST	preALT	endALT	preHDL	endHDL	preChol	endChol	preTG	endTG	preHoma	endHoma	preC3	endC3	preC4	endC4	preFL	endFL	preLC	endLC	preleptin	endleptin
1	1	1	1	0	60			1.29	0		0.2				7.6		5.4			44	17	50	14	33	48	112	149	64	55							1	1	1	1
2	1	1	1	1	65		#REF!	16	0		0.56				8		6			52	24	88	29		43		209		160		#REF!					0	0	0	0
3	1	1	1	1	32	#REF!	#REF!	1.94	0	0.22	0.2	3.3	3.3	5.5	5.5	3.6	3.5		0.86	30	15	57	11	76	60	161	148	37	49				102		17.9	0	0	0	0
4	1	1	1	1	70		#REF!	4.36	0	2.08	8.46		7.2	5.9	6.1	6	7		1	121	17	142	10	37	39	199	257	111	101	#REF!	#REF!		138		21.2	0	0	0	1
5	1	1	1	1	29	#REF!	#REF!	8.63	0	0.57	0.4		1.7	5.7	5.2	7.7	7.6		0.84	111	15	308	14	48	54	192	213	56	60	#REF!	#REF!		109		24.2	1	1	0	0
6	1	1	1	1	47	#REF!	#REF!	3.18	0		0.3		1.6	8.5	6.4		7		1	51	28	101	17		50		182		88		#REF!		117		10.2	1	1	0	0
7	1	1	1	1	74	#REF!	#REF!	0.133	0	3.05	9.86	3.4	3.2	5.4	5.4	5.6	6.1		0.74	47	15	44	7	41	43	136	153	59	107	#REF!	#REF!		113		26.9	0	1	0	0
8	1	1	1	0	71	#REF!	#REF!	0.339	0		0.2		11		6.5		5.9		0.62	74	15	71	16	19	36	125	161	153	165	#REF!	#REF!		102		13.5	1	0	1	1
9	1	1	1	0	53	#REF!	#REF!	3.63	0	0.41	0.32		2.1	5.5	5.4	5.4	5		0.71	35	29	39	20	65	63	210	183	97	72	#REF!	#REF!		98.7		16.1	1	1	0	0
10	1	1	1	0	54	#REF!	#REF!	0.722	0	3.1	0.65		6.3	5.8	5.8	3.7	5		0.51	168	25	108	16	45	53	168	180	175	121	#REF!	#REF!		101		16.1	0	0	1	1
11	1	1	1	0	68	#REF!	#REF!	8.31	0	1.06	0.88	138.6	6.3	6	6	4.6	4.7	0.52	0.55	122	27	159	17	65	55	229	265	101	157		#REF!		82.1		9.99	0	0	0	1
12	1	1	1	1	35	#REF!	#REF!	6.7	0	0.27	0.34	3.8	3.1	5.5	5.9	5.7	6	0.81	0.71	35	22	71	32	43	46	149	151	91	115	#REF!	#REF!	93.3	101	9.97	9.18	1	0	1	1
13	1	1	1	1	31	#REF!	#REF!	1.55	0	0.26	1.14	3.1	2.9	5.3	5.5	5.1	4.3	1.06	0.82	22	20	25	8	57	48	180	172	93	81	#REF!	#REF!	76	111	14.4	17.2	0	1	0	0
14	1	1	1	1	62	#REF!	#REF!	0.0107	0	1.44	1.75	3.4	3	5.9	5.9	5.6	5.2	1.11	0.94	51	26	88	18	36	42	153	164	72	67	#REF!	#REF!		137		37.3	1	1	0	0
15	1	1	1	1	43	#REF!	#REF!	2.01	0	0.37	0.5		1.8	5	5.2	6.3	6.7		0.61	66	20	173	14	49	42	131	103	99	173	#REF!	#REF!					1	1	0	0
16	1	1	1	1	65	#REF!	#REF!	8.47	0	2.38	0.68	5.5	4.2	6.9	7.1	7.7	7	1.11	1.1	191	17	344	12	54	44	184	202	113	189	#REF!	#REF!		105		15.8	0	1	1	1
17	1	1	1	0	48	#REF!	#REF!	0.628	0	0.93	0.73	5.3	4.1	5.6	5.8	5.2	5.8	0.63	0.64	38	19	71	12	63	57	188	171	66	64	#REF!	#REF!		118		19.2	1	0	0	0
18	1	1	1	1	50	#REF!	#REF!	0.804	0	0.42	0.88	9.5	7.3	5.7	6.2	6.7	9	1.14	1.16	131	81	105	91	36	54	135	254	305	188	#REF!	#REF!	175	162	41.1	31.7	1	1	1	0
19	1	1	1	1	54	#REF!	#REF!	0.573	0	0.22	0.27	9.3	5.5	5.7	5.6	6.4	6.8	0.9	0.85	73	31	128	33	48	44	167	195	65	110	#REF!	#REF!	98.9	109	22.2	20.4	1	0	1	1
20	1	1	1	1	48	#REF!	#REF!	0.984	0	0.4	0.32	2.2	1.8	5.3	5.1	7.4	7	0.99	0.94	35	27	38	13	40	42	195	200	94	143	#REF!	#REF!	100	101	23.4	21.1	1	0	0	0
21	1	1	1	0	46	#REF!	#REF!	6.54	0	0.51	19.29	8.2	6.6	5.5	5.1	5.9	9.2	0.72	0.86	43	25	85	20	66	52	188	201	81	123	#REF!	#REF!	109	104	13.7	23.4	1	0	0	0
22	1	1	1	1	60	#REF!		5.61	0	0.47	3.38	18.1	3.9	6	7.9	8	7.2	1.16	0.92	81	30	79	27	27	28	124	189	113	463	#REF!	#REF!	82.8	129	20.7	37.1	1	1	0	0
23	1	1	1	1	50	#REF!	#REF!	6.38	0	0.52	0.72	4.5	3.2	5.6	5.7	4.7	3.6	0.86	0.94	101	32	151	15	47	47	147	147	133	65	#REF!	#REF!	101	111	11.8	12.2	0	1	0	0
24	1	1	1	0	62	#REF!	#REF!	0.466	0	0.43	0.24	22.2	6.2	4.9	5.2	4.6	4.8	0.62	0.66	142	30	149	14	62	63	139	162	69	78	#REF!	#REF!	87.7	88.2	17	17.8	1	0	1	1
25	1	1	1	1	34	#REF!	#REF!	0.288	0	0.82	0.62	3.5	2.4	5.5	5.4	9	8	0.82	0.75	25	18	48	14	46	35	126	168	56	178	#REF!	#REF!	96.6	104	21.9	19.9	1	1	0	0
26	1	1	1	0	45	#REF!	#REF!	1.79	0	0.2	0.5	4.2	4.8	5.5	5.7	6.2	5.5	0.62	0.42	22	18	28	11	62	80	184	206	53	60	#REF!	#REF!	76.8	97.1	13.5	15.4	1	1	0	0
27	1	1	1	0	66	#REF!	#REF!	1.18	0	2.68	0.52	4.6	5	5.6	5.8	3.4	5.7	0.64	0.8	45	32	31	17	45	45	156	226	85	118	#REF!	#REF!	109	106	14.4	13.4	0	0	0	0	11734.7
28	1	1	1	0	52	#REF!	#REF!	14.563	0	0.4	0.68	6.4	2.2	5.6	5.4	4.1	5.7	0.47	0.57	89	20	97	11	64	65	161	203	44	63	#REF!	#REF!	96.5	136	18.9	29	0	0	0	0	11464.3	24219
29	1	1	1	0	39	#REF!	#REF!	0.000577	0	2.04	0.74	4.2	3.6	5.5	5.6	4.8	4.4	0.42	0.63	35	29	45	19	52	64	138	178	68	77	#REF!		71.6	104	6.93	14.7	0	1	0	0	9075.06	5637
30	1	1	1	1	71	#REF!	#REF!	2.5	0	0.22	0.32	11	3.8	5.9	5.6	6.5	6.1	0.84	0.71	52	18	78	15	41	44	163	168	72	86		#REF!	112	105	21.3	23.2	1	0	1	1	4824.02	5330
31	1	1	1	1	34		#REF!	0.11574	0		1.16				5.5	4	5				19	172	34	47	42	187	232	57	110	#REF!	#REF!					1	1	0	0
32	1	1	1	1	37	#REF!	#REF!	0.0489	0	0.86	10.67	3.6	2.1	5.4	5.3	8.3	7.7	0.83	0.87	28	18	71	11	54	44	175	146	97	83	#REF!	#REF!	139	126	15.5	20.2	1	1	0	0
33	1	1	1	1	51	#REF!	#REF!	60	0	0.42	0.93		2.3	8.3	7.1	5.3	6.4		1.01	36	19	61	15	34	40	149	235	103	190	#REF!	#REF!		112		22.1	0	0	0	0
34	1	1	1	1	48	#REF!	#REF!	0.0241	0	0.41	0.59	2.5	2.2	5.7	5.8	6.4	6.3	0.81	0.94	27	21	33	13	35	48	147	184	83	89	#REF!	#REF!	104	109	26.9	28.3	1	1	1	1
35	1	1	1	1	49			1.08234	0				2.6			8.3	7.2	1.3	1.27	58	21	98	26													1	1	0	0
36	1	1	1	1	61		#REF!	2.89	0								8.5		1.15	169	24	214	20													0	0	0	0
37	1	1	1	1	74	#REF!	#REF!	10.3	0	0.5		8.6	3.7			7.3		1.06		132	30	123	25	42		167		101									0	1	1
38	1	1	1	1	75	#REF!	#REF!	0.973	0	0.54	1.27	211.5	5.2	6.5	6.3	7.2	9.2	1.04	1.19	102	36	74	26	26	33	151	203	98	186	#REF!	#REF!	125	116	20.6	22.9	0	1	1	1
39	1	1	1	1	71	#REF!	#REF!	0.277	0	5.52	0.76	114.1	4.5	5.3	6	5.6	5.6	0.81	0.65	395	49	480	48	34	57	212	172	128	50	#REF!	#REF!	94.7	122	7.93	13.6	0	0	1	1	6738.31	3593
40	1	0	1	0	34	#REF!	#REF!	4.42	0.421193	0.54	0.89		13.4	5.5	5.3	4.2	3.4		0.43	28	36	28	32	71	79	210	178	69	72	#REF!	#REF!		99.2		32.3	1	0	0	1
41	1	0	1	1	37	#REF!	#REF!	7.11	0.002221	0.45	0.35	3	3.7	5	5.2	7.6	7.7		0.73	89	54	122	58	38	62	120	146	100	73	#REF!	#REF!	100	121	14.8	19.3	0	1	1	1
42	1	0	1	1	42	#REF!	#REF!	10.1	6e-05	0.5	2.13	6.7	4.8	5	5	8.7	6.7	0.76	0.79	51	25	58	21	34	42	173	252	263	141	#REF!	#REF!	104	134	34.1	38.8	1	1	0	0
43	1	0	1	1	57	#REF!	#REF!	0.768	0.487859	8.83	2.53		3.2	5.5	5.3	5.5	6.1		0.84	32	37	37	33	67	66	198	210	58	72		#REF!		105		26.9	1	1	0	0
44	1	0	1	1	60	#REF!	#REF!	0.976513	0.198468	1.37	2.07	3.1	3	5.8	5.2	6.3	5.5	0.81	0.88	39	58	45	93	61	63	204	244	83	142	#REF!	#REF!	100	121	25.1	26.1	1	1	0	0	4277	3059
45	1	0	1	0	59	#REF!	#REF!	9.81	11.884	0.46	0.9	11.8	15.7	5.4	5.1	4	5	0.68	0.73	29	104	30	128	55	58	153	142	91	115	#REF!	#REF!	106	109	17.6	16.3	0	0	1	1	22741.7	11410
46	1	1	1	0	34	#REF!	#REF!	1.97	0	0.27	0.3	3.5	3.6	5.4	5.3	4.7	4.2	0.55	0.42	36	18	44	6	69	71	159	204	46	60	#REF!	#REF!	103	87.4	32.9	33.8	0	0	0	0	2871.41	2631
47	1	1	1	1	43	#REF!	#REF!	31.657	0	0.2	0.34	6.5	3.1	5.6	5.9	8.2	8.8	0.78	0.79	100	26	131	28	20	28	129	164	128	172	#REF!	#REF!	90.7	127	14.9	22.8	0	1	0	0	4762.19	8933
48	1	0	1	0	75	#REF!	#REF!	5.41	4.114	0.32	0.26	3.5	4.5	7.4	9.4	5.6	7	0.62	0.64	56	63	53	47	58	41	211	159	65	99		#REF!		106		17.3	0	0	1	1	5551.29	4400
49	1	1	1	0	53	23.83	24.8	0.149278	0	1.28	1.93	6.3	6.6	5.8	5.8	4.6	5.7	0.59	0.46	24	24	23	16	43	46	190	167	289	176	2.07	7.53	118	113	15.4	19.3	1	1	0	0	14004.4	23863
50	1	1	1	1	66	#REF!	#REF!	0.565585	0	0.64	1.09	7.4	2.4	11.3	8.7	6.4	8.3	0.72	0.67	66	19	98	12	33	33	120	134	63	154	#REF!	#REF!		120	27	24.5	0	1	0	0	4233	6560
51	1	1	1	1	64	#REF!	#REF!	0.002162	0	1.75	1.79	45.7	9	5.2	5.8	7.4	7.6	0.82	0.93	32	38	24	34	42	37	227	232	158	97	#REF!	#REF!	94.1	102	9.28	12.1	0	1	1	1	3782	4344
52	1	0	1	0	57	#REF!	#REF!	8.4	1.286	0.6	0.82	4.2	4.1	6	5.8	5.3	6.2	0.55	0.54	28	32	32	26	59	58	154	144	89	93	#REF!	#REF!	95.3	88.7	25.5	23.1	0	0	0	0	8529.39	8520
53	1	0	1	1	54	#REF!	#REF!	1.034	3.359	0.57	0.48	5.1	2.3	5.8	5.9	6.9	7.4	0.88	0.74	62	43	82	49	33	26	169	143	94	59		#REF!	108	94.6	22.3	19.6	0	0	1	1	4789.34	3825
54	1	1	1	1	55	#REF!	#REF!	10.904	0	0.2	0.34	5.7	3.5	5.6	5.2	7.1	7	0.91	0.8	65	20	106	7	42	42	189	176	164	111	#REF!	#REF!	94.8	95.8	18.4	22.9	0	1	1	0	2558.05	2410
55	1	1	1	1	51	#REF!	#REF!	0.522016	0	1.94	0.45	5.2	2.9	7.9	6	7.3	6	0.78	0.79	118	18	179	12	24	25	120	150	113	310	#REF!	#REF!	125	113	24.6	21.6	0	0	0	0	2866	2090
56	1	1	1	0	48	#REF!	#REF!	41.2	0	0.48	0.52	5.9	3.4	5.5	5.5	4.6	4.3	0.48	0.47	96	20	159	10	103	96	210	244	148	127	#REF!	#REF!	117	112	22.5	25.8	0	0	0	0
57	1	0	1	1	34	#REF!	#REF!	6.14	1.922	1.09	1.32	4.7	3.7	7.1	7.6	7.4	6.8	0.87	0.79	30	35	73	38	23	27	160	138	449	240	#REF!	#REF!	142		17.9		1	1	1	1	9552.71	5960.72
58	1	0	1	1	76	#REF!	#REF!	5.249	1.1	2.12	12.25	14.1	12.6	8.7	7.7	5.6	4.6	0.89	0.7	168	75	227	68	38	44	205	204	112	103	#REF!	#REF!	116	106	27	25.4	0	0	1	1	5589.08
59	1	0	1	0	59	#REF!	#REF!	12.346	12.011	0.2	0.2	8.4	6.4	5.9	6.1	4.5	5.6	0.57	0.51	62	50	91	73	50	43	155	171	89	103	#REF!	#REF!	104	111	32	25.6		0	0	0	3123.47	6322
60	1	0	1	1	61	#REF!	#REF!	0.344	0.078055	0.37		2.4		5.4		5.8				71	67	152	85	48		132		88								0	0	0	0
61	1	0	1	1	65	#REF!	#REF!	22.5	2.713	0.25	0.36		3.2	6.4	7.1	4.8	6.3		0.78	28	53	50	89	28	30	159	162	124	129	#REF!	#REF!		92.4		15.3	0	0	0	0
62	1	0	1	1	72	#REF!	#REF!	8.29	4.9e-05	0.93	0.76	13.2	3.2		10		5.5		0.79	196	43	198	50		56		176		73	#REF!	#REF!		110		16.1	0	0	1	1
63	1	0	1	1	47	#REF!	#REF!	13.7	8.016		0.29		2.8		5.9		6.5		0.69		41		53		51		205		73		#REF!		109		20.7	0	0	0	0
64	1	1	1	0	68	#REF!	#REF!	17.8	0	0.21	0.68	143.7	14.3	8.7	6	4.2	5.2	0.64	0.64	81	21	82	15	40	58	171	208	116	128	#REF!	44.11	89.2	113	13.2	20.3	1	1	1	1	9305.06	16226
65	1	1	1	1	62	#REF!	#REF!	11.946	0	0.78	1.05	5.7	2.8	5.9	5.4	6.2	6.7	0.8	0.71	80	19	142	16	51	43	186	188	115	171	#REF!	#REF!	122	114	16.8	15.9	0	0	0	0	2253.29	2508
66	1	1	1	0	55	#REF!	#REF!	0.844077	0	1	1.52	5.8	4.8	5.7	5.5	8.3	6.7	0.71	0.58	42	18	83	21	36	33	168	161	61	89	#REF!	#REF!	115	124	14.3	20.1	0	1	0	0	11027.8	31712
67	1	1	1	1	54	#REF!	#REF!	6.237	0	0.48	1.25	35.9	6.9	6	5.6	8.1	9.5	0.84	0.77	220	27	304	27	40	42	175	220	174	257	#REF!	#REF!	108	129	22.7	23	1	1	0	0	14673	7624
68	1	1	1	1	77	#REF!	#REF!	0.244229	0	1.71	0.2	3.8	2.3	5.6	5.7	5.1	5.1	0.8	0.79	36	30	44	25	47	41	161	168	73	83	#REF!	#REF!	106	80.9	21.7	14.7	0	0	1	1	1585.27	1652
69	1	1	1	1	32	#REF!	#REF!	4.81	0	0.87	0.8	3.6	2.9	5	4.9	8.2	6.5	1.15	0.96	39	13	80	14	46	38	160	148	57	106	#REF!	#REF!	89.9	91.8	23.7	24.2	1	1	0	0	6251	5775
70	1	0	1	1	57	#REF!	#REF!	15.2	0.920918	0.96	1.91	2.9	2.8	5.1	5	7.5	9	14.12	14.69	51	158	64	215	42	42	182	165	73	67	#REF!	#REF!	89	101	19.9	24.9	1	0	1	1	466.544	2098
71	1	1	1	1	29	#REF!	#REF!	9.417	0	6.82	29.54	4.2	2.6	5.6	5.4	6	8.5	0.61	0.75	46	31	92	53	28	24	131	125	114	154	#REF!	#REF!	148	147	31.4	31	1	1	0	0	29166.3	25924
72	1	1	1	0	65	#REF!	#REF!	1.356	0	0.45	5.85	3.2	3.3	6.1	6.2	8.6	7.4	0.71	0.53	48	20	35	15	57	65	171	213	97	70	#REF!	#REF!	120	120	22.5	22.7	0	1	1	1	4473	13426
73	1	1	1	1	51	#REF!	#REF!	0.046319	0	0.62	0.75	21.9	11.7	5.8	5.8	7.2	7.5	0.76	0.67	75	39	113	28	35	46	151	192	75	144	#REF!	#REF!	114	109	13.7	13.3	0	0	0	0	4340	6156
74	1	1	1	1	64	#REF!	#REF!	2.242	0	0.65	1.23	7.5	3.3	5.9	5.7	6.8	6.7	0.79	0.76	211	24	270	15	48	41	149	181	119	120	#REF!	#REF!	125	115	14.7	16.5	0	1	0	0	4201	7208
75	1	1	1	1	46	#REF!	#REF!	6.639	0	0.66	0.52	4.4	1.8	5.9	5.8	5.6	4.9	0.74	0.59	69	14	96	15	52	51	195	232	136	199	#REF!	#REF!	141	116	29.2	21.2	0	0	0	0	10537	6184
76	1	1	1	0	57	#REF!	#REF!	0.002562	0	1.97	0.78	3.2	2.3	5.2	5.2	6.7	6	0.69	0.65	46	15	59	17	45	49	183	242	118	136	#REF!	#REF!	130	129	30.3	24.7	1	1	0	0	16502	16698
77	1	1	1	0	49	#REF!	#REF!	1.967	0	4.57	0.78	6.6	7.2	5.6	5.6	4.2	4.5	0.61	0.49	34	15	31	25	87	77	201	188	69	86	#REF!	#REF!	121	110	20.5	17.4	0	0	0	0	5086	4138
78	1	1	1	1	53	#REF!	#REF!	1.385	0	3.26	1.84	8.4	4.2	5.2	5.2	6.1	9	11.17	14.27	123	10	292	11	73	35	165	145	92	172	#REF!	#REF!	145	94	57.9	37.5	0	1	1	1	1739	7549
79	1	1	1	1	34	#REF!	#REF!	13.948	0	6.15	3.91	2.9	2.9	5.5	5.4	10.7	9.4	0.9	0.79	22	18	22	14	30	28	213	186	161	194		#REF!	143	130	37.4	27.5	1	1	0	0	14957	8466
80	1	1	1	1	33	#REF!	#REF!	0.18952	0	0.84	0.4	2.9	2.6	5.3	5.3	7.2	5.2	0.71	0.67	76	18	156	14	58	66	205	206	99	87	#REF!	#REF!	128	98.5	26.7	16.6	0	1	1	0	3473	1078
81	1	1	1	0	48	#REF!	#REF!	0.0361	0	0.62	0.46	8.4	3.6	5.4	5.5	5.6	6.7	0.58	0.6	24	15	27	10	49	40	267	269	186	219	#REF!	#REF!	133	136	20.2	20.8	0	1	0	0	10415	11902
82	1	1	1	1	45	#REF!	#REF!	3.018	0	0.48	0.42	5	5.4	5.3	5.2	4.8	5.2	0.81	0.72	35	20	48	13	56	47	189	192	52	76	#REF!	#REF!	77	86.3	8.91	12	0	0	0	0	2576	3723
83	1	0	1	0	74	#REF!	#REF!	4.731	5.59	4.02	1.71	8.9	5.7	5.2	4.9	6.3	4.8	0.95	0.64	104	57	75	64	47	76	193	239	113	81	#REF!	#REF!	129	106	16.5	16	0	1	1	1	36385	9765.21
84	1	1	1	0	43	#REF!	#REF!	2.505	0	0.35	0.87	8.9	5.1	5.2	5.2	6	8.9	0.53	0.66	78	39	88	31	52	55	152	173	96	218	#REF!	#REF!	88.8	114	17	25.1	1	1	1	0	16453	6062
85	1	0	1	0	44	#REF!	#REF!	5.933	5.979	0.42	0.4	9.9	17.6	6.1	6.2	3.6	4.2	0.54	0.5	36	63	53	110	65	66	196	184	128	80	#REF!	#REF!	104	103	23.5	21.3	1	1	0	1	4307	33175
86	1	1	1	1	22	#REF!	#REF!	0.005539	0	4.98	3.03	5	5.1	5.8	5.4	10.6	8.1	0.88	0.87	59	33	155	43	48	54	196	183	86	58	#REF!	#REF!	156	130	34	29.3	1	1	0	0	14428	12160
87	1	0	1	1	67	#REF!	#REF!	13.144	2.351	0.42	1.66	3.8	3.7	5.8	5.6	5.6	6.1	0.7	0.69	34	63	39	48	66	56	181	171	90	52	#REF!	#REF!	105	108	13.1	15	1	1	0	1	4994	5574
88	1	1	1	1	52	#REF!	#REF!	2.768	0	0.42	0.48	13.2	10.3	4.8	5	9	7.7	0.97	0.78	50	23	85	25	38	42	115	119	68	42	#REF!	#REF!	108	108	25.4	20.5	1	1	0	1	3932	10592
89	1	1	1	1	30	#REF!	#REF!	0.016554	0	0.34	0.23	2.7	2.9	5.5	5.4	6.1	6.6	1.07	1	22	19	36	15	55	63	169	232	55	118	#REF!	#REF!	81.3	106	5.13	9.18	0	0	0	0	1748	3292.36
90	1	1	1	1	44	#REF!	#REF!	12.735	0	0.37	0.5	4.8	5.1	5.6	5.5	4.7	4.3	0.72	0.64	22	14	20	14	42	47	190	265	83	194	#REF!	#REF!	75.5	96	15.1	17.8	0	0	0	0	1781	973.469
91	1	1	1	1	34			10.5	0		2.52		3.5		5.3		5.3		0.81	69	19	85	11		59		190		123							0	0	0	0
92	1	1	1	1	50	#REF!	#REF!	0.030881	0	17.87	0.86	3.3	2.9	6.7	7.5	5.6	8	1.08	0.98	39	31	55	37	30	36	106	165	118	284	#REF!	#REF!	133	127	40.3	32.9	1	1	0	0	8405	11678.9
93	1	1	1	1	60	#REF!	#REF!	7.661	0	0.24	0.52	2.4	2.5	5.6	5.2	7.1	6.3	0.93	0.89	46	36	70	21	48	46	213	242	68	93	#REF!	#REF!	99.3	108	21.5	30.1	0	0	0	0	34635	9150.85
94	1	1	1	0	46	#REF!	#REF!	0.808416	0	0.54	0.66	4.6	4.6	5.1	5.1	5.8	5.3	0.62	0.5	37	18	38	8	66	69	135	164	72	79	#REF!	#REF!	70.9	93.6	7.08	10.2	1	0	0	0	2293	3140.21
95	1	1	1	1	36	#REF!	#REF!	3.202	0	24.48	1.14	4.8	4.7	5.5	5.4	5.8	5.3	0.73	0.81	29	22	28	13	54	47	167	168	45	87	#REF!	#REF!	104	84.8	24.8	22.1	0	0	0	0	1471	756.751
96	1	1	1	0	50	#REF!	#REF!	1.233	0	0.69	0.45	4.5	2.6	5.4	5.4	4.1	4.7	0.53	0.54	537	23	628	13	61	58	141	167	51	80	#REF!	#REF!	124	123	19.7	20.6	0	0	0	0	2438	6716.53
97	1	1	1	1	58	#REF!	#REF!	7.412	0	3.57	0.97	5.6	3.6	12.7	6.6	4.9	6.8	1.11	1.4	35	25	56	20	41	41	224	200	198	194	#REF!	#REF!	145	139	33	31.9	0	1	0	0	7756	16813.6
98	1	0	1	0	59	#REF!	#REF!	3.636	0.047419	0.54	9.01	10.2	6.9	5.6	5.1	8.7	7.8	0.76	0.82	32	35	21	34	56	54	153	155	132	114	#REF!	#REF!	120	133	26.1	42.8	1	1	1	1	41779	61153.9
99	1	1	1	1	45	#REF!	#REF!	1.047	0	0.37	8.68	13.8	9.8	7.3	7.8	3.1	2.2	0.7	0.57	78	34	57	20	93	83	191	186	50	70	#REF!	#REF!	79.4	108	12.6	22.1	0	0	1	1	2473	1936.49
100	1	1	1	0	33	#REF!	#REF!	0.035596	0	0.35	1.01	3.8	2.8	5.4	5.4	3.9	4.2	0.63	0.57	30	19	30	18	54	50	194	165	107	43	#REF!	#REF!	91.1	91.1	10.2	13.4	1	0	0	0	32577	10381.6
101	1	1	1	0	47	#REF!	#REF!	2.303	0	0.56	0.35	8.7	7.1	5.2	5.3	3.1	4	0.54	0.56	41	19	43	11	65	63	170	165	43	37	#REF!	#REF!	76.3	75.4	6.71	6.59	0	0	0	0	4822	9181.1
102	1	0	1	0	52	#REF!	#REF!	3.532	2.54	2.63	0.75	4.6	5.9	9	8.2	5.3	5.3	0.53	0.58	46	30	62	25	44	46	156	187	105	124	#REF!	#REF!	97	94.6	13.5	11	1	1	1	1	23739	9146.93
103	1	0	1	0	47	#REF!	#REF!	2.113	4.295	0.24	0.3	4.5	5.4	5.4	5.8	3.7	4.4	0.65	0.36	31	31	29	43	62	57	183	133	47	79	#REF!	#REF!	86.8	92.4	7.71	9.92	0	0	0	0	3153	2876.18
104	1	1	1	0	70	#REF!	#REF!	2.531	0	1.34	1.86	4.5	4.1	5.4	5.5	4.7	5.3	0.65	0.56	42	28	29	16	82	80	206	221	60	60	#REF!	#REF!	79.5	89.6	20.1	26.2	1	0	0	0	4768	3499.59
105	1	0	1	1	74	#REF!	#REF!	5.03	1.915	0.22	0.46	14	6.7	5.6	5.4	6.2	7.1	0.75	0.8	94	70	107	75	46	41	223	179	96	73	#REF!	#REF!	101	102	18.9	22.3	0	0	1	1	1901
106	1	1	1	0	55	#REF!	#REF!	4.411	0	0.27	0.39	3.3	3.4	5.8	5.6	4.3	4.9	0.6	0.49	45	22	46	14	56	54	189	206	59	85	#REF!	#REF!	85.5	96	17.5	22.8	0	0	0	0	5157	6172.02
107	1	1	1	0	55	#REF!	#REF!	0.003092	0	0.4	0.42	1.9	1.3	5.8	5.8	5	5.4	0.62	0.67	31	19	34	13	70	67	202	216	78	82	#REF!	#REF!	104	94	14	15.7	0	0	0	0	8636	11504
108	1	1	1	0	64	#REF!	#REF!	5.194	0	0.61	0.33	11.4	2.5	6	6	3.7	5.3	0.59	0.4	103	30	95	20	59	70	151	170	90	101	#REF!	#REF!	97.6	98.7	18.5	21.1	0	0	0	0	15857	6609.19
109	1	0	1	1	65	#REF!	#REF!	0.437892	0.145009	5.8	2.6	6.4	4.4	8.9	11.1	5.6	5.5	0.96	1	58	28	55	35	43	31	177	174	141	175	#REF!	#REF!	136	144	30.1	26.5	0	1	0	0	10747	10227
110	1	0	1	1	64	#REF!	#REF!	1.264	0.648127	0.75	0.93	9.1	6.6	5.9	5.4	8.4	7.3	1.03	0.83	78	192	89	292	31	32	162	138	117	118	#REF!	#REF!	105	103	11.1	12.5	1	0	0	1	3210	887.596
111	1	1	1	1	50	#REF!	#REF!	3.288	0	1.36	1.7	4.2	3.1	6.1	6	8.6	9	1.02	0.99	35	22	27	15	52	44	177	185	107	213	#REF!	#REF!	87.4	94.8	20	22.4	0	1	0	0	2125	3254.19
112	1	1	1	1	66	#REF!	#REF!	1.154	0	0.51	1	4.4	2	7.1	6.7	7.3	9.1	0.82	0.88	40	26	42	23	39	37	124	150	51	71	#REF!	#REF!	85.1	106	8.35	15.9	1	0	1	1	2341	1913.98
113	1	1	1	0	54	#REF!	#REF!	0.069339	0	0.51	0.26	3.2	1.6	5.2	5.5	4.6	3.8	0.59	0.55	59	23	79	19	51	54	154	194	56	61	#REF!	#REF!	156	116	27.7	22.2	1	0	0	0	7932	4111
114	1	0	1	1	64	#REF!	#REF!	10.694	4.11	0.46	0.5	4.9	3.8	5.8	6	5.6	5.1	0.93	0.83	33	35	32	36	56	52	179	158	45	48	#REF!	#REF!	91.1	93	20.1	20.8	1	1	0	0	2999	1469
115	1	1	1	0	52	#REF!	#REF!	13.419	0	1.03	16.05	4.4	2.9	5.5	5.8	5.9	8.2	7.31	9.76	34	24	27	17	68	54	144	227	70	118	#REF!	#REF!	89	119	19.7	31.2	0	0	0	0	8006	11867
116	1	1	1	1	33	#REF!	#REF!	1.371	0	1.29	0.81	5.8	4.5	5.1	4.9	5.1	5	0.84	0.86	51	20	90	15	45	47	155	155	68	60	#REF!	#REF!	96.4	125	15.7	19.5	1	0	0	0	4939
117	1	1	1	0	54	#REF!	#REF!	6.814	0	0.42	0.63	2.6	2	5.2	5.2	4.8	5.1	0.54	0.63	54	23	24	7	66	55	184	181	68	88	#REF!	#REF!	114	109	19.8	23.8	1	1	0	0	15764
118	1	1	1	0	52	#REF!	#REF!	1.004	0	0.23	0.28	7.8	7	5.6	5.3	4.8	4.8	0.41	0.49	43	21	52	13	75	63	216	204	50	72	#REF!	#REF!	65.5	63.2	13.8	16	0	0	1	1	2125
119	1	1	1	0	53	#REF!	#REF!	2.993	0	0.2	0.42	3.4	2.5	5.5	5.7	3.9	5.5	0.57	0.59	23	22	16	13	47	59	133	174	78	80	#REF!	#REF!	82.6	100	9.67	18.9	1	0	0	0	16474
120	1	1	1	0	61	#REF!	#REF!	12.014	0	0.77	0.71	6.2	4	5.9	5.7	7.2	6.4	0.97	1.37	61	54	52	49	53	55	146	164	128	123	#REF!	#REF!	106	83.8	21.3	23.9	0	1	1	0	44860	22965
121	1	0	1	0	59	#REF!	#REF!	4.079	2.654	0.94	0.49	5.8	3	5.6	5.5	5.9	5.2	0.68	0.56	36	41	39	45	36	38	156	151	73	62	#REF!	#REF!	123	108	18.4	20.4	0	0	1	1	32394
122	1	0	1	0	61	#REF!	#REF!	17.086	80.5	0.33	1.04	59.4	60.3	7.3	6.5	4.2	6.2	0.45	0.38	62	90	75	106	27	29	178	189	105	164	#REF!	#REF!	83	82.3	9.91	9.72	0	0	1	1
123	1	0	1	1	56	#REF!	#REF!	4.274	2.08	0.2	0.2	2.7	2	5.4	5.3	7.5	7.9	0.78	0.88	35	35	32	37	55	54	195	171	53	68	#REF!	#REF!	82.1	70.8	32.4	29.2	0	0	0	0	2286
124	1	0	1	1	47	#REF!	#REF!	3.143	3.62	0.24	0.2	99.7	11.9	5.4	5.7	7	4.9	0.69	0.64	189	73	194	58	19	32	133	138	256	144	#REF!	#REF!	81.9	79.5	12.5	8.47	1		1	1	3124	8284
125	1	1	1	1	62	#REF!	#REF!	2.58	0	1.43	1.88	2.9	2	5.7	5.6	2.8	7.4	1.03	0.97	90	28	109	17	32	42	171	288	78	67	#REF!	#REF!	107	109	24.8	28.6	0	0	0	1	5456	1883
126	1	1	1	1	53	#REF!	#REF!	19.785	0	1.65	3.36	5.2	2.7	6.5	6.5	6.6	7.1	1.01	0.78	53	33	58	22	41	53	198	207	123	108	#REF!	#REF!	124	135	18.2	31.1	0	0	0	0	21455	13443
127	1	0	1	0	69	#REF!	#REF!	0.394558	14.803	0.68	0.4	25.3	6.9	7.9	7	6.3	6.9	0.61	0.61	53	22	50	25	45	51	124	142	67	74	#REF!	#REF!	92.2	80.1	12.3	14.2	0	0	1	1	5848	10105
128	1	0	1	0	58	#REF!	#REF!	2.406	5.305	9.04	24.59	13.4	22.8	6.4	8.6	5.9	9	0.65	1.47	71	113	92	135	40	46	143	152	76	107	#REF!	#REF!	120	106	21.9	25.3	1	1	1	1	42261
129	1	1	1	0	57	#REF!	#REF!	8.615	0	2.38	3.59	4.6	2.5	6.1	6	6.4	6.3	0.34	0.41	59	34	73	25	47	53	198	229	131	81	#REF!	#REF!	121	130	17.2	26	1	0	0	0	31327	40105
130	1	1	1	0	55	#REF!	#REF!	3.039	0	1.07	1.44	4.4	2.4	5.2	5.1	5.2	5.6	0.54	0.66	44	24	48	21	59	81	161	175	70	66	#REF!	#REF!	108	113	16.3	21.3	1	1	1	1	32307	59859
131	1	1	1	1	52	#REF!	#REF!	1.28	0	0.2	0.21	4.1	2.2	8.5	6.6	4.5	4.5	0.78	0.74	55	21	106	17	40	52	166	198	66	58	#REF!	#REF!	105	112	23.3	20.6	0	1	0	0	1049	2249
132	1	0	1	0	61	#REF!	#REF!	0.222003	1.267	0.61	9.3	40.4	10.8	5.2	4.7	6.3	4.1	0.43	0.54	112	74	79	53	43	70	146	175	137	137	#REF!	#REF!	101	89.7	17.1	18.3	1	0	1	1	56376
133	1	0	1	1	51	#REF!	#REF!	0.911818	0.622016	2.64	2.07	9.8	5.2	7	8	4.2	4.2	0.63	0.56	65	205	21	81	49	48	179	146	79	57	#REF!	#REF!	66.4	72.3	9.22	7.75	0	0	1	1	1308	2986
134	1	1	1	1	69	#REF!	#REF!	5.607	0	0.24	0.55	2.6	2	6.9	6.8	5.5	6.6	0.85	0.87	37	19	6	5	49	50	181	178	83	98	#REF!	#REF!	65.2	84	16.7	20.2	0	1	1	1	2764	2764
135	1	0	1	0	61	#REF!	#REF!	0.931333	12.698	2.6	1.1	6.4	2.3	5.8	5.7	5.8	5.4	0.61	0.6	37	29	36	34	51	41	173	153	71	108	#REF!	#REF!	143	127	14.1	11.6	1	1	0	0
136	1	1	1	1	36	#REF!	#REF!	4.089	0	0.93	1.05	3.9	2.7	6	5.4	8.2	8	0.79	0.75	37	18	73	17	51	53	215	194	114	129	#REF!	#REF!	148	137	29.4	29	1	1	0	0	1909
137	1	1	1	0	42	#REF!	#REF!	13.132	0	1.58	0.58	4.8	3.5	5.5	5.4	6	6.1	0.55	0.59	50	19	48	13	53	53	153	132	81	52	#REF!	#REF!	102	95	14.4	13.3	1	0	0	0	41426
138	1	1	1	1	43	#REF!	#REF!	0.038361	0	0.42	0.5	8.3	6	5.8	5.4	5.9	7.9	0.74	0.83	86	42	60	34	21	26	106	109	138	124	#REF!	#REF!	78.3	96.3	6.82	16.7	1	1	1	1
139	1	1	1	0	48	#REF!	#REF!	0.290069	0	0.4	0.38	8.3	5.3	5.5	6.9	4.3	4.7	0.52	0.56	71	27	108	31	71	64	179	172	65	77	#REF!	#REF!	89.5	112	29.1	37.7	0	0	1	1		24324
140	1	1	1	1	52	#REF!	#REF!	16.181	0	1.07	0.88	4.7	2.8	5.9	5.6	6.6	6.4	0.88	0.95	57	26	88	21	31	29	171	175	170	184	#REF!	#REF!	113	106	21	20.1	0	1	0	0
141	1	1	1	1	56	#REF!	#REF!	21.693	0	0.68	8.84	3.3	3.2	6.1	6.3	8.2	7.9	0.89	0.89	39	35	63	31	29	33	191	184	212	174	#REF!	#REF!	96.2	117	10.4	13.5	1	1	0	1
142	1	0	1	0	65	#REF!	#REF!	1.409	0.313161	0.23	0.21	4.7	3.9	5.9	6.5	7.1	7.5	1.32	1.32	37	33	21	30	59	64	173	161	115	85	#REF!	#REF!	90.6	104	15.5	17.4	0	0	1	1
143	1	0	1	1	62	#REF!	#REF!	7.675	1.34	0.2	0.2	8.4	5.8	5.9	5.7	6.3	5.7	0.92	0.82	88	48	145	80	51	49	184	182	68	73	#REF!	#REF!	82.4	110	24	33	0	0	0	0	3255	2708
144	1	0	1	1	44	#REF!	#REF!	9.904	10.776	0.2	0.2	249.6	127	5.8	5.5	4.2	4.1	0.63	0.7	205	331	235	350	42	45	153	169	160	155	#REF!	#REF!	75.6	83.1	18.3	20.9	1	0	0	0		22697
145	1	1	1	0	75	#REF!	#REF!	7.05	0	0.2	0.26	7.7	2.7	5.4	5.3	5.8	6.5	0.67	0.66	83	25	89	17	41	44	147	180	97	109	#REF!	#REF!	102	106	21.5	29.2	0	1	0	0	19026	14162
146	1	1	1	0	48	23.38	24.19	17.329	0	1.78	0.4	3.6	2.8	5.2	5	4	3.3	0.42	0.48	43	20	40	12	67	63	239	275	62	64	1.01	0.78	110	96	16	18.6	0		0		9668	6512
147	1	0	1	0	53	#REF!	#REF!	9.32	1.571	0.45	0.68	6.9	5.6	5.6	5.2	8.2	8.5	0.59	0.59	109	107	91	103	48	52	189	173	98	83	#REF!	#REF!	118	107	9.13	10.2	1	1	0	0
148	1	1	1	0	37	24.7	23.9	10.509	0	9.99	0.34	2.5	2	5.2	5	4.2	4.2	0.54	0.59	43	19	33	7	55	47	175	186	71	115	3.8	3.12	102	87.1	26.7	23.3	0	1	0	0	26886	24817
149	1	1	1	1	64	#REF!	#REF!	0.658704	0	3.48	3.02	166.1	18.2	5.9	8.2	7.1	8.2	1.18	1.22	94	55	88	56	26	36	234	295	225	194	#REF!	#REF!	116	112	18.2	15.5	1	1	0	0	11704	17386
150	1	1	1	0	56	#REF!	#REF!	15.036	0	0.71	1.66	4.3	2	5.1	5.6	6.1	5.3	0.36	0.47	29	21	27	14	56	52	274	169	300	103	#REF!	#REF!	142	99.5	27.8	23	1	1	0	0	12298	2933
151	1	1	1	0	56	#REF!	#REF!	29.866	0	2.62	0.72	4.2	2.9	6.2	5.6	3.6	4.9	0.5	0.48	29	27	27	32	45	50	210	226	157	139	#REF!	#REF!	116	114	25.1	21	1	1	0	0	11663	14238
152	1	0	1	1	52	#REF!	#REF!	2.9	3.907	0.72	0.35	113.4	14.3	7.8	6	5	5.8	0.67	0.61	132	52	180	61	54	57	250	178	134	49	#REF!	#REF!	91.9	78.4	16.2	12.8	0	1	1	1
153	1	1	1	0	54	28.04	25.24	2.261	0	1.24	1.38	12.3	4.3	5.8	5.4	5	7.4	0.53	0.59	92	25	95	20	42	46	170	202	149	125	1.2	1.68	112	103	21.4	25.4	0	1	0	0	13283	14112
154	1	1	1	1	52	#REF!	#REF!	2.382	0	1.08	0.95	3.3	2	5.4	4.8	6.6	6.1	0.73	0.7	58	23	61	15	36	38	158	136	52	63	#REF!	#REF!	106	90.9	19	22.2	1	0	0	1
155	1	0	1	1	39	#REF!	#REF!	33.739	36.013	0.66	0.2	5.2	4	5.3	4.7	5.1	4.5	0.64	0.73	68	46	129	78	48	47	230	217	124	86	#REF!	#REF!	118	103	31.8	24.9	0	0	0	0		7202
156	1	1	1	1	45	#REF!	23.3	8.942	0	0.7	8.87	3.1	2.9	5.2	5.2	6.8	7.2	1.04	1.06	32	22	33	18	42	41	178	215	110	140	#REF!	1.74	94.4	134	13.3	23.9	1	0	0	0	4815	10514
157	1	1	1	1	69	#REF!	#REF!	2.972	0	4.39	2.75	17	5.4	5.7	5.5	9	9.8	1.44	1.36	94	28	104	17	38	34	178	180	71	89	#REF!	2.64	129	120	15.7	16.5	1	0	0	0
158	1	1	1	1	44	#REF!	#REF!	3.58	0	0.51	1.11	2.9	2.1	5.8	5.5	8.3	9.7	1.13	1	42	23	55	26	35	33	189	172	142	256	#REF!	2.88	126	121	18.4	20.6	1	1	0	0
159	1	1	1	1	56	#REF!	#REF!	0.0655	0	0.9	1.49	14.2	3.4	5.5	5.5	5.1	5	0.71	0.79	32	24	28	15	47	41	199	218	140	108	#REF!	#REF!	118	113	13.2	14.9	0	1	0	0
160	1	1	1	0	49	#REF!	#REF!	2.21	0	0.5	0.2	3.6	2.2	5.9	5.6	4.1	5.2	0.46	0.44	42	22	55	15	44	50	140	192	73	94	#REF!	#REF!	87.8	85.4	21.4	22.1	1	0	0	0
161	1	1	1	1	36	#REF!	#REF!	7.946	0	0.61	0.34	4.2	2.7	5.3	5.1	5.8	5.1	0.77	0.73	42	20	78	14	42	44	168	164	66	106	#REF!	#REF!	114	111	33.4	24	1	1	0	0
162	1	1	1	0	49	#REF!	#REF!	1.398	0	2.19	1.21	7	8.1	6.1	5.1	5.6	4.3	0.44	0.39	189	41	136	18	26	34	138	155	135	77	#REF!	#REF!	124	113	19.2	17.1	0	0	1	1
163	1	1	1	0	43	#REF!	#REF!	5.88	0	0.5	0.32	4.7	3.9	5.3	5	4.9	5.6	0.6	0.61	32	25	30	15	47	53	182	182	81	98	#REF!	#REF!	89.5	100	18.2	19.4	1	0	0	0
164	1	1	1	1	58	#REF!	#REF!	0.002902	0	1.51	1.03	5.5	2	5.8	5.2	6.9	6.8	0.82	0.87	129	26	252	16	36	41	128	159	77	61	#REF!	#REF!	105	95.6	29.7	29.6	1	0	0	0
165	1	1	1	0	60	#REF!	#REF!	0.06557	0	2.2	2.46	5.7	3.2	6.2	6.2	5.2	7.2	0.82	0.98	58	31	92	34	37	27	164	194	103	205	#REF!	#REF!	141	146	26.2	23.8	1	1	0	0
166	1	1	1	1	65	#REF!	#REF!	29.094	0	2	1.81	3.5	2.7	6.6	6	8.7	10.7	0.91	1.02	47	37	58	43	35	41	230	258	144	203	#REF!	#REF!	107	117	36.2	38.1	1	1	0	0
167	1	1	1	0	65	#REF!	#REF!	35.604	0	0.49	1.18	2.6	2	5.7	5.5	6.3	6.2	0.73	1.02	31	24	26	15	79	58	158	141	46	85	#REF!	#REF!	104	139	35.4	42	0	0	0	0
168	1	0	1	0	62	#REF!	#REF!	8.202	3.588	0.87	1.34	4.8	6.5	6	5.8	5.5	4.9	0.68	0.61	22	34	26	42	57	47	197	180	100	103	#REF!	#REF!	92.2	105	20.3	22	1	1	0	0		22211
169	1	0	1	0	33	#REF!	#REF!	0.650602	0.439448	0.51	0.41	3	2.3	5.5	5.7	4.4	7.3	0.48	0.6	18	17	25	26	43	46	201	198	85	96	#REF!	#REF!	122	114	21	18.4	1	1	0	0
170	1	1	1	1	54	#REF!	#REF!	11.244	0	0.46	4.51	7.6	2.8	6.3	5.7	5.8	6.3	0.82	0.93	41	25	81	26	49	40	167	151	79	100	#REF!	#REF!	96.2	129	15.9	27.8	0	0	0	0
171	1	1	1	1	52	#REF!	#REF!	36.799	0	0.79	4.33	2.7	2.9	5.5	5.4	4.5	4.8	0.71	0.83	39	22	69	17	49	49	189	215	116	173	#REF!	#REF!	111	137	17.7	26.5	0	1	0	0		1987
172	1	1	1	0	52	#REF!	#REF!	4.464	0	0.58	0.32	38.9	4	5.2	7.5	6.4	6	0.63	0.44	117	37	130	26	55	43	157	127	74	72	#REF!	#REF!	82.7	89.3	6.63	8.26	1	0	0	1		6259
173	1	1	1	0	39	#REF!	#REF!	0.556138	0	0.96	0.65	4.9	2	5.3	5.4	3.3	4.2	0.53	0.62	243	23	271	9	58	58	162	161	46	37	#REF!	#REF!	112	101	16.2	16	0	0	0	0
174	1	1	1	1	65	#REF!	#REF!	0.00378	0	1.71	1.39	7.3	4.5	9.2	6.5	5.7	6.5	0.99	1.04	52	27	79	27	36	42	164	151	109	102	#REF!	#REF!	124	108	25.5	23.5	0	0	0	0		17746
175	1	1	1	1	64	#REF!	#REF!	4.046	0	0.29	0.32	9.8	4.2	6.6	6.4	8.8	8.5	0.83	0.95	60	26	95	26	46	41	180	141	159	98	#REF!	#REF!	108	113	18	19.5	1	1	0	0		17096
176	1	1	1	1	69	#REF!	#REF!	5.463	0	2.71	0.68	4.5	3.2	5.6	5.9	6.3	6.9	0.66	0.78	39	20	58	17	26	32	145	161	81	99	#REF!	#REF!	103	109	24.9	22.3	0		0
177	1	0	1	1	53	#REF!	#REF!	1.66	0.002252	0.73	2.44	2.6	2.7	6.2	6.2	5.6	5.6	0.93	0.95	47	20	64	15	40	40	187	172	67	73	#REF!	#REF!	87.4	117	24.1	37.4	0	1	0	0		1500
178	1	0	1	1	63	#REF!	#REF!	14.7	7.529	2.38	1.61	3.1	3.4	5.7	5.4	7.5	7.3	0.81	0.78	41	48	42	53	43	47	181	177	85	78	#REF!	#REF!	95.4	94.1	19.5	21.1	0	0	0	0
179	1	1	1	1	71	#REF!	#REF!	0.669629	0	6.31	3.19	4.3	2.6	6	6	5.2	5.9	0.86	0.91	135	47	216	175	42	47	152	239	115	164	2.71	1.79	123	138	27	31.9	1	1	0	0		5005
180	1	1	1	0	33	#REF!	#REF!	11.723	0	1.07	0.59	2.8	3	5.2	5.1	4.8	4.1	0.8	0.71	23	19	23	11	55	71	177	197	66	89	1.77	1.87	91.5	93	16.7	16	0	0	0	0		3384
181	1	1	1	0	62	#REF!	#REF!	39.697	0	0.69	0.25	10	9.9	6	6	5	6.4	0.58	0.66	33	30	29	21	63	74	182	195	96	76	4.14	1.46	114	103	25	18.1	0	1	0	0		41889
182	1	1	1	0	68	#REF!	#REF!	0.729999	0	6.22	0.42	10.3	6.1	6.4	6.2	6.7	7.5	1.01	1.08	67	28	88	28	52	39	219	211	112	256	3.38	3.38	132	125	25.2	23	0	1	0	0
183	1	1	1	0	52	#REF!	#REF!	0.059238	0	0.27	0.28	4.5	4.8	5.7	5.7	2.9	4.3	0.54	0.41	29	35	27	40	46	42	186	151	128	111	1.56	1.57	79.9	102	22.4	24.6	0	0	0	0		8212
184	1	1	1	1	54	#REF!	#REF!	11.357	0	2.41	4.33	22.1	4.8	5.7	5.9	7.3	8.4	0.92	1.11	108	31	113	32	44	34	167	175	96	129	2.49	3.97	104	125	17.7	20.9	0	1	1	0		4767
185	1	1	1	1	52	#REF!	#REF!	0.490647	0	0.42	0.97	4.1	3.2	5.4	5.2	8.2	8	0.77	0.71	131	47	213	37	35	51	138	223	105	205	1.39	2.62	89.4	107	23	26.7	0	0	0	0		7484
186	1	1	1	1	62	#REF!	#REF!	0.722106	0	0.28	0.5	3.7	2.3	6	6	5.7	4.7	0.8	0.82	76	22	153	25	38	36	154	211	111	147	2.77	3.61	97.7	105	23.3	23.8	1	1	0	0		9991
187	1	0	1	1	56	#REF!	#REF!	2.407	0.282969	2.23	1.28	4.6	5.2	5.2	5.3	3	3.7	7.63	8.25	16	22	14	29	42	40	145	139	69	61	3.14	3.8	116	103	29.2	28.3	0	0	0	0		32086
188	1	1	1	1	50	#REF!	#REF!	26.59	0	6.88	1.62	3.7	2.6	5.5	5.1	6.5	6.2	0.62	0.66	103	21	137	12	38	49	168	228	106	126	1.64	1.61	127	118	12.6	12.1	1	0	0	0		2011
189	1	0	1	0	66	23.9	#REF!	2.481	0.717	0.41	0.45	5	3.1	6.2	6.5	5.4	4.8	0.58	0.52	56	25	59	21	49	44	162	167	113	56	1.53	4.44	84.9	86.1	21.8	20.9	1	1	0	0
190	1	1	1	1	57	#REF!	#REF!	1.74	0	1.22	0.58	10.4	8.2	5.5	5.5	7	7.4	1.03	1.08	65	31	63	14	47	62	259	249	132	67	5.49	6.27	140	126	25.1	20.2	1	0	0	0		12576
191	1	1	1	0	55	23.8	#REF!	16.5	0	0.23	0.22	3.6	3.3	5.4	5.7	3.7	3.2	0.52	0.44	23	28	19	20	52	54	231	128	77	50	0.62	0.48	99.1	102	18	18.1	0	1	0	0	1764	3100
192	1	1	1	0	56	22.1	#REF!	7.81	0	0.47	0.62	2.8	2.9	5.8	5.9	4.9	5.2	0.74	0.72	25	22	18	14	56	53	213	257	64	86	0.92	1.21	102	99.2	14.6	17.3	0	0	0	0		5266
193	1	1	1	0	43	19.2	#REF!	1.727	0	0.38	0.22	2	2	5.2	5.3	3.6	3.9	0.59	0.48	25	18	25	10	52	53	197	196	90	61	1.3	1.46	78	90.1	16.1	21.4	1	0	0	0		4957
194	1	1	1	1	56	#REF!		26.801	0	1.15	1.01	9.5	8.7	5.7	5.7	3	2.3	0.81	0.87	132	32	139	12	52	45	182	208	85	113	0.78	0.83	111	109	18.2	17.1	0	0	0	0		487.7
195	2	1	1	0	48	#REF!	#REF!	0.0542	0	1.99	0.53		4.7	5.3	5.2	5.2	5		0.65	93	24	129	21	48	49	179	170	104	119	#REF!	#REF!					0	0	0	0
196	2	1	1	0	40	#REF!	#REF!	1.04	0	0.68	0.32	2.8	2.6	5.1	5.1	4	4.3		0.56	33	19	40	11	73	69	167	166	62	49	#REF!	#REF!		85.6		20.3	0	0	0	0
197	2	1	1	1	36		#REF!	0.00517	0		0.88	13.2	6	4.5	4.7	4.7	5.4	0.65	0.71	96	41	98	61	41	42	170	149	107	88	#REF!	#REF!		120		26.3	0	0	1	1
198	2	1	1	1	70	#REF!	#REF!	0.162	0	0.64	2.88	4.9	3.2	5.5	6.3	7.9	8.2		1.26	82	22	171	34	45	41	154	197	73	127	#REF!	#REF!					1	0	0	0
199	2	1	1	0	69	#REF!	#REF!	4.88	0	1.61	0.51		6.9	4.9	5	5.4	5.1	0.58	0.53	122	30	105	23	71	94	149	202	73	80	#REF!	#REF!		91.8		11	0	0	1	1
200	2	1	1	1	40	#REF!	#REF!	0.00281	0	1.29	0.95		5.5	8.6	6.3	5.2	7.3		0.91	63	26	125	44	38	50	135	164	53	54	#REF!	#REF!		145		25.5	1	1	0	0
201	2	1	1	1	52	#REF!	#REF!	0.0594	0	0.79	0.44	8.7	3.3	6.3	5.9	8.1	7.4		0.8	107	23	143	24	22	25	145	176	226	306	#REF!	#REF!		125		28.6	1	1	0	0
202	2	1	1	0	72		#REF!	0.937	0	2.79	1.62		7.6	5.5	5.2	6	5.8		0.62	39	29	28	32	32	57	119	137	105	70	#REF!	#REF!		86.3		11.8	0	0	1	1
203	2	1	1	1	72	#REF!	#REF!	0.0546	0	0.55	1.75	11.9	2.9	7.4	5.9	4.5	4.6	0.93	0.9	248	17	298	13	46	52	146	122	81	49	#REF!	#REF!	121	122	22	22.5	0	0	1	1
204	2	1	1	1	41	#REF!	#REF!	0.013	0	2.97	4.85	4.3	3.1	5.8	5.6	11.9	8.8		0.8	33	24	61	22	35	38	201	215	158	199	#REF!	#REF!	115	130	35.3	49.2	1	1	0	0
205	2	1	1	0	61	#REF!	#REF!	0.0423	0		0.56		3	5.4	5.5		4		0.85	37	24	33	15	47	43	134	187	84	132	#REF!	#REF!		96.3		21.6	0	0	0	1
206	2	1	1	0	67	#REF!	#REF!	0.134	0	6.71	7.42	3.6	2.6	5.3	5.4	4.1	3.6		0.57	59	23	57	7	53	46	140	145	71	78	#REF!	#REF!		123		26.6	1	1	0	0
207	2	1	1	1	46	#REF!	#REF!	0.0495	0	0.48	0.89	14.9	7.8	6	6.5	7	9.3	0.68	0.83	105	50	140	64	26	38	156	192	117	94	#REF!	#REF!		125		20.8	1	1	0	0
208	2	1	1	0	43	#REF!	#REF!	3.93	0	1.05	0.36	2.2	2.4	4.6	4.7	6.6	5.3		0.63	22	22	37	16	45	57	148	150	80	60	#REF!			97.6		15.5	1	0	0	0
209	2	1	1	0	63	#REF!	#REF!	0.591	0	1.82	0.35	8	4.7	5.8	5.6	5.5	5.9	0.62	0.63	399	39	524	38	65	55	195	203	90	76	#REF!	#REF!	135	123	29	19.7	0	1	1	1	28715.2	20413
210	2	1	1	1	62	#REF!	#REF!	1.31	0	0.91	0.71	2.5	2	8.8	8.3	5.4	5.4	0.93	0.77	81	16	199	19	41	48	123	168	98	181	#REF!	#REF!	129	139	32.9	28.3	0	1	0	0	1926.49	2824
211	2	1	1	0	28	#REF!	#REF!	6.543	0	0.52	1	1.9	1.6	5.3	5.3	5.5	5	0.57	0.59	36	13	51	9	42	34	141	126	104	65	#REF!	#REF!	90.1	84.9	17.5	18.1	0	0	0	0	20633.4	14640
212	2	1	1	0	69	#REF!	#REF!	0.1135	0	2.14	1.08	2.9	2.8	7.1	6.3	5.9	5.8	0.56	0.42	55	30	94	29	61	61	186	166	129	107	#REF!	#REF!	148	115	19.1	17	0	1	0	0	12705.4	10427
213	2	1	1	0	53	#REF!		0.075255	0	1.53	1.52	2.1	1.9	5.8	5.8	3	4.1	0.64	0.37	55	18	80	15	54	54	145	182	107	93	#REF!	#REF!	145	132	23.4	30.5	1	1	0	0	19634.8	23240
214	2	1	1	0	64	#REF!	#REF!	0.34031	0	0.88	1.03	9.8	4.3	5.7	5.5	6.2	4.7	0.72	0.74	73	23	68	13	50	63	160	227	123	130	#REF!	#REF!	114	117	27.8	28.7	0	0	0	0	14966.6	17533
215	2	1	1	1	70	#REF!	#REF!	0.019814	0	0.99	0.47	10.3	4.5	6.5	6.2	9.8	8.5	2.05	2.65	100	30	131	25	38	42	186	191	110	81	#REF!	#REF!	120	117	19.1	26.6	0	0	1	1	7401	4545
216	2	1	1	0	48	#REF!	#REF!	2.331	0	0.68	0.8	2.3	2.6	5.5	5.4	4.3	6	0.65	0.44	36	29	34	38	65	67	193	208	69	96	#REF!	#REF!	105	110	16.8	17.1	0	0	0	0	18833	17408
217	2	1	1	1	59	#REF!	#REF!	0.452	0	0.22	0.26	5.6	2.5	5.6	5.6	4.5	5.5		0.87	69	22	92	10	49	47	133	151	64	67	#REF!	#REF!		88.8		14.2	1	0	1	0
218	2	1	1	0	71	#REF!	#REF!	0.00153	0		0.78	3.5	3.4	7.5	6.6		9.2	0.93	0.92	44	21	59	13	37	34	175	163	178	344	#REF!	#REF!		125		25.7	1	1	0	0
219	2	1	1	0	81	#REF!	#REF!	3.86	0	2.95	2.07	36.6	6.7	5.6	5.5	6.9	8.3	1.07	1.31	164	52	131	31	43	54	155	187	140	130	#REF!	#REF!	130	110	11	15.7	0	0	1	1
220	2	1	1	1	66	#REF!	#REF!	4.19	0	4.02	4.16	5.8	4.8	5.3	5.5	6.9	6.8	0.76	0.73	109	87	78	82	62	75	193	222	95	112	#REF!	#REF!	104	107	19.9	23.7	0	0	1	1
221	2	1	1	1	55	#REF!	#REF!	8.1	0	1.27	3.4	3.8	4.4	5.8	7.1	4.8	5.3	0.91	0.8	38	28	34	29	36	30	220	262	144	306	#REF!	#REF!	106	134	22.9	24.1	1	1	0	0	4159.59	7914
222	2	1	1	1	57	#REF!	#REF!	1.07	0	0.7	0.57	2.3	1.6	5.6	5.7	5.5	6.3	0.9	0.89	45	24	31	16	51	51	168	161	50	108	#REF!	#REF!	85	91.1	14.6	16.9	1	0	0	0	2335.01	3191
223	2	1	1	1	24	#REF!		1.658	0	0.25	0.2	1.2	1.2	4.9	5.1	5.6	5.1	0.94	0.76	33	17	40	15	51	45	230	199	78	72	#REF!	#REF!	85.1	85	19.9	17.9	0	0	0	1	8220	4164
224	2	1	1	0	75	#REF!	#REF!	2.715	0	0.58	0.52	5.5	3.2	5.5	5.1	4.6	5.1	0.93	0.92	82	23	97	16	63	61	186	216	92	155	#REF!	#REF!	98.5	104	15.5	20.1	0	0	1	1	3738	6618
225	2	1	1	0	67		#REF!	10.1	0	1.61	3.23		3		7		5.6		0.64	26	16	42	16	45	44	179	145	127	146		#REF!		113		19.3	1	1	0	0
226	2	1	1	1	55		#REF!	0.0587	0	7.77	7.44		8.5	5.5	5.6	5.4	6.4		0.79	87	33	76	18	43	52	183	179	133	92	#REF!	#REF!		105		11.7	0	0	1	1
227	2	1	1	1	73	#REF!	#REF!	0.119	0	0.86	0.42		4.3	6.9	6.5	5.5	6.4		1.48	86	38	218	47	29	38	160	217	79	57	#REF!	#REF!		139		48.2	1	1	1	1
228	2	1	1	0	58	#REF!	#REF!	5.59	0	1.2	3.35	6.7	3	5.5	5.2	6.4	6.2		0.72	141	16	302	13	49	60	188	237	88	123		#REF!		132		26.4	1	1	0	0
229	2	1	1	1	37	#REF!	#REF!	0.133	0	1.1	0.37		2.8		5.7	3.8	4.3	0.7	0.86	94	19	288	14	56	46	197	207	78	83	#REF!	#REF!		102		22.8	1	1	1	0
230	2	1	1	1	50	#REF!	#REF!	1.12	0	0.5	1.42	88.7	4.2	6.1	6.3	7.5	7.4	0.81	0.74	133	34	198	44	29	36	200	179	130	182	#REF!	#REF!		127		28.7	1	1	1	1
231	2	1	1	1	55	#REF!	#REF!	1.21	0	0.47	0.55		3.8	5.3	5.2	5.8	6.3		0.91	32	18	47	14	53	57	184	214	77	85	#REF!	#REF!		99.3		12	0	0	0	0
232	2	1	1	1	57	#REF!	#REF!	0.173	0		0.2				5.9		5.2	0.79			19	165	19		40		154		70		#REF!					0	0	1	1
233	2	1	1	1	37			0.152	0		1.05		4.1		5.3		6.8				24	77	36	41	39	240	235	158	159	#REF!	#REF!					1	1	1	0
234	2	1	1	1	67	#REF!	#REF!	0.00726	0		5.81		3.6		9.7		4.8			90	17	146	16		39		190		177		#REF!					1	1	1	0
235	2	1	1	1	42	#REF!	#REF!	0.0275	0		4.75				6.2	5.5	5.2	0.8		69	17	340	23		39		225		150		#REF!					0	1	0	0
236	2	1	1	0	54		#REF!	3.11	0		1.61		3.5		6.1		5.1			169	28	216	32		38		187		225		#REF!					1	1	1	1
237	2	1	1	0	59		#REF!	0.130161	0		6.28		4.1		5.6		6.3	0.8	0.7	100	18	167	23		53		205		159		#REF!					1	1	0	0
238	2	1	1	1	70		#REF!	0.05335	0		0.93				5.4		6.8	1.1		115	18	158	10		35		171		127		#REF!					0	0	1	1
239	2	1	1	0	50		#REF!	0.331545	0		0.69		2.1		5.4		4.8	0.7	0.65	55	22	57	10		65		202		118		#REF!					0	1	0	0
240	2	1	1	1	30	23.81	20.66	0.0157	0	0.2				5.3	5.2	4	3.7			25	19	38	14	52	60	170	190	47	58	0.65	0.47		114		20.7	0	1	0	0
241	2	1	1	1	28	#REF!	#REF!	2.67	0	0.76	0.51	2.5	2.6	5.3	5.3	6.8	7	0.93	0.79	39	18	91	15	41	42	145	147	58	77	#REF!	#REF!	108	104	29.2	26.5	0	1	0	0
242	2	1	1	0	64	#REF!	#REF!	1.319	0	0.81	0.76	3.1	2.3	4.9	5	9.2	5.4	0.94	0.74	135	27	181	15	34	30	137	163	55	91	#REF!	#REF!	130	116	14.3	16.7	1	1	0	0	32926.4	32907
243	2	0	1	0	49	#REF!	#REF!	3.06	0.085375	5.03	0.45		4	5.4	5.9	4.1	4.7		0.61	117	32	185	24	89	86	175	160	69	72	#REF!	#REF!					0	0	0	0
244	2	1	1	1	47	#REF!	#REF!	5.19	0	0.54	4.72	15.8	2.9	5.4	5.1	6.4	6.6	0.81	0.75	132	24	211	20	47	37	158	158	186	143	#REF!	#REF!	94	137	16.1	59.1	1	1	1	1	3361.86	2772
245	2	1	1	1	61	24.5	24.5	0.49948	0	1.01	11.65	4.4	3.9	6	5.9	8.2	7	0.83	0.74	49	24	58	20	32	44	172	232	82	52	1.69	3.19	107	109	12.8	22.3	0	1	0	1	3738	12532
246	2	1	1	1	51	28	28.2	5.381	0	0.77	0.93	1.7	1.6	5	5.3	6.7	7.7	0.84	0.84	49	26	77	26	38	37	118	129	61	92	1.67	1.7	104	88.5	19.3	16.1	1	1	0	0	9340	9253
247	2	1	1	1	66	#REF!	#REF!	0.027591	0	0.96	0.34	21.7	6.3	6.3	6.3	7.3	5.8	0.73	0.72	157	49	188	57	33	42	120	166	55	98	#REF!	#REF!	101	106	14.6	13.4	0	0	1	1	3830	4392
248	2	1	1	1	49	19.9	19.4	1.07	0	0.26	0.24	9.1	6.7	5.8	5.6	7	7.5	0.79	0.73	49	25	69	13	38	49	167	184	113	98	2.22	1.55	93.6	93.9	14.9	17.2	0	1	0	0	1851	1304
249	2	1	1	1	39	#REF!	#REF!	0.008435	0	3.34	1.33	2.1	1.5	6	5.9	6.7	7	0.91	0.85	29	19	54	10	46	40	146	129	78	47	#REF!	#REF!	135	93.4	32.6	23.5	1	0	0	0	2034	1823
250	2	1	1	0	65	#REF!	#REF!	8.04	0	9.25	0.2	2.9	3	5.3	5.5	5.5	6.1	0.72	0.78	74	24	65	17	34	45	195	228	189	202	#REF!	#REF!	136	117	18.5	17.2	1	0	0	0	11870	19001
251	2	1	1	0	48	23.4	26.6	1.033	0	2.01	0.68	4.7	4	6.1	6.4	5.7	6	0.63	0.57	78	25	98	18	56	53	162	175	62	117	3.58	4.54	108	103	17.3	20	0	1	0	0	29868	20800
252	2	1	1	1	26	#REF!	#REF!	0.560832	0	0.99	0.76	5.9	5.9	5.6	5.4	5.9	5.8	0.77	0.8	69	21	142	18	38	44	144	177	114	87	#REF!	#REF!	96.4	95.6	14.3	13.5	0	1	0	0	6990	5901
253	2	1	1	0	55	#REF!	#REF!	0.194941	0	0.2	0.22	12.8	6.6	5.4	5.4	4	4.9	0.73	0.57	127	26	116	17	51	64	193	202	59	85	#REF!	#REF!	95.7	102	17.9	19.9	0	1	1	1	5762	12997
254	2	1	1	1	62	#REF!	#REF!	0.040407	0	1.49	0.88	4.9	4.1	5.4	5.5	5.3	5.4	0.76	0.88	63	28	73	21	47	42	137	163	89	82	#REF!	#REF!	113	121	17.6	19.7	0	0	1	0	5138	8323
255	2	1	1	1	60	#REF!	#REF!	4.699	0	0.41	0.38	2.8	2.9	5.8	5.8	7.2	6.9	0.75	0.73	50	19	59	15	48	46	248	212	117	122	#REF!	#REF!	116	114	20.5	22.4	1	1	0	0	21416	13947
256	2	1	1	1	40	#REF!	#REF!	5.747	0	0.64	1.43	4.1	3.2	5.4	5.2	5.7	5.8	0.88	0.82	24	20	25	9	43	42	162	152	61	65	#REF!	#REF!	88.9	79.2	28.7	20	0	1	0	0	292.171	904.7
257	2	0	1	0	61		#REF!	6.22	1.16	2.67	1.37	4.9	4.1	5.8	5.4	2.9	3.4		0.67	45	26	28	27	44	51	199	197	89	91	#REF!			112		11	0	1	0	0
258	2	1	1	0	62	#REF!	#REF!	1.1	0	1.96	7.18	4.3	4.4	5.7	5.6	3.4	3.1	0.69	0.69	24	16	26	11	50	44	193	221	63	121	#REF!	#REF!	118	140	12.5	16.2	1	1	0	0	19014.9	23560
259	2	0	1	0	60	#REF!	#REF!	1.29	0.098136	0.89	5.4	2.5	5.4	5.4	6.1	3.9	3.4	0.6	0.46	72	189	18	50	59	60	173	212	74	80	#REF!	#REF!	100	117	11.1	8.36	0	0	1	1	6499.04
260	2	0	1	0	75	#REF!	#REF!	2.245	0.859138	2.26	2.54	19.4	14.8	6.2	5.9	5.3	5	0.65	0.66	60	68	52	70	40	45	162	143	164	156	#REF!	#REF!	96.7	91.4	15.9	14.6	1	1	1	1	16836.3	15541
261	2	1	1	1	58	29.4	28.3	0.28117	0	0.89	0.61	4.2	2.9	5.8	5.7	8.7	8.5	1.18	0.96	61	20	105	22	45	41	203	240	125	262	3.28	3.17	130	113	21	17.7	1	1	0	0	11044	10932
262	2	1	1	0	46	#REF!	#REF!	10.845	0	0.28	0.42	7.1	6.8	5.3	5.2	4.4	3.5	0.62	0.62	34	11	42	6	62	56	150	170	68	69	#REF!	#REF!	64.6	73.4	19	23.1	0	1	0	0	5035	2888
263	2	1	1	1	68	#REF!	#REF!	0.36746	0	1.7	0.63	7.6	5.9	5.6	7.2	5.8	10.8	0.83	0.69	58	18	66	16	60	96	171	214	83	83	#REF!	#REF!	133	99.2	17.1	14	0	1	1	1	3573	7039
264	2	1	1	0	58	#REF!	#REF!	3.376	0	14.92	1	3.6	3.6	6.8	6.2	5.9	3.9	0.69	0.63	47	18	77	22	69	65	242	138	74	287	#REF!	#REF!	112	117	19.5	18	1	0	0	0	13772	32980
265	2	1	1	1	54	#REF!	#REF!	0.009212	0	1.35	1.23	11.1	6.2	5.5	8.9	6.3	5.9	0.8	0.79	82	63	74	39	30	59	106	130	49	33	#REF!	#REF!	89.8	81.2	7.55	9.03	0	0	1	1	3447	2083
266	2	1	1	0	50	#REF!	#REF!	0.017335	0	0.48	1.45	3.7	4	5.2	5.5	6.1	6.2	1.1	0.99	43	24	40	17	67	64	153	205	49	59	#REF!	#REF!	80.8	97.6	10.5	12.7	0	0	0	0	5664	5008
267	2	1	1	1	53	#REF!	#REF!	0.878861	0	2.59	1.14	5.4	3.9	6	6.1	6.9	4.3	0.98	0.82	109	18	176	23	30	33	136	118	76	62	#REF!	#REF!	99.3	115	20.7	23.9	1	1	0	0	6000	14251
268	2	0	1	1	62	#REF!	#REF!	6.021	0.102248	1.55	0.99	23.6	6	5.6	5.5	7.7	7.1	0.98	0.97	366	101	372	138	53	46	199	169	136	87	#REF!	#REF!	93.7	100	10.3	17.5	1	1	1	1	2545	5593.97
269	2	1	1	1	60	#REF!	#REF!	0.039946	0	1.07	0.38	4.5	3.3	5.7	5.5	6.3	6.3	0.85	0.81	41	30	46	29	43	43	148	166	80	67	#REF!	#REF!	121	103	18.2	13.6	1	1	1	1	3570	3918.1
270	2	1	1	1	56	#REF!	#REF!	0.131223	0	0.27	0.43	5.3	3.2	5.8	5.7	6.6	7.1	0.95	0.93	39	17	73	14	44	42	181	203	47	56	#REF!	#REF!	87.4	104	13.3	17.1	1	1	0	0	20146	3046.46
271	2	1	1	1	66	#REF!	#REF!	0.633	0	0.68	0.84	4.8	2.3	5.3	5.8	5.2	9.3	0.63	0.6	130	28	141	11	38	52	116	144	65	83	#REF!	#REF!	91.9	105	20.3	24.8	0	0	1	1	1580	834.255
272	2	1	1	0	61	#REF!	#REF!	0.079034	0	8.46	1.09	7.1	2	5.6	5.4	6.4	6.1	0.84	0.76	87	20	161	11	54	59	154	170	59	60	#REF!	#REF!	111	109	25.9	26.8	1	1	0	0	30966	23197.6
273	2	1	1	0	57	23.1	20.7	0.003496	0	0.2	0.25	4.2	4.3	5.8	5.5	5.3	4.9	0.55	0.54	36	23	33	15	73	70	208	183	106	89	1.22	1.17	113	100	17	16.5	0	1	0	0	13025	5096.9
274	2	1	1	0	61	#REF!	#REF!	1.861	0	2.22	1.66	1.8	1.6	5.6	5.6	5.5	6.2	0.89	0.73	42	21	29	13	42	59	155	207	75	78	#REF!	#REF!	121	121	14.5	15.4	1	1	0	0	26669	21810.2
275	2	1	1	1	34	#REF!	#REF!	13.252	0	0.58	0.75	24.2	4.1	5.6	5.2	6.6	6.2	0.68	0.76	89	21	168	11	58	54	196	207	108	91	#REF!	#REF!	93.6	78.6	22.2	20.7	1	1	0	0	1490	1165.87
276	2	1	1	1	60	#REF!	#REF!	5.576	0	1.39	0.83	5.1	3.9	8.4	8.2	8.9	11.3	1.16	1.45	66	33	90	37	43	51	206	253	163	229	#REF!	#REF!	111	107	23.5	23.7	0	1	1	1	6169	19618
277	2	1	1	1	70	#REF!	#REF!	0.347194	0	0.49	0.42	4.3	2.7	5.4	5.5	8.9	10	0.88	1.04	114	31	137	16	49	55	153	194	77	44	#REF!	#REF!	123	115	25.4	26	0	0	0	0	2604	3723.69
278	2	1	1	1	62	#REF!	#REF!	0.264139	0	3.8	1.71	8.2	4.2	5.6	5.9	6.8	7.2	0.81	0.9	155	23	212	15	44	35	220	241	111	160	#REF!	#REF!	99.3	104	30.1	28.1	1	1	0	0	3139	3102.54
279	2	1	1	0	45	#REF!	#REF!	1.705	0	0.63	0.42	2.1	1.9	5.5	5.3	4.8	5.1	0.65	0.6	23	16	23	8	64	64	142	160	37	52	#REF!	#REF!	86.3	102	15.6	25.6	0	0	0	0	10497	8687.82
280	2	1	1	1	40	#REF!	#REF!	3.039	0	2.01	0.73	5	2.3	5.5	5.8	6.9	7.1	0.86	1.05	79	25	124	17	34	55	203	235	120	91	#REF!	#REF!	111	94.9	21.1	20.4	1	1	0	0	6376	4506.2
281	2	1	1	1	52	#REF!	#REF!	1.684	0	0.37	0.53	4	1.4	8.1	7.1	6.6	5.4	0.89	0.84	133	20	201	15	37	30	146	157	152	108	#REF!	#REF!	115	109	27.7	31	1	0	0	0	3165	1794.25
282	2	1	1	0	62	#REF!	#REF!	1.438	0	0.33	0.3	4.5	3	5.1	6.8	3.5	3.4	0.72	0.65	43	22	50	14	56	57	196	185	69	61	#REF!	#REF!	94.6	89.2	18.6	18.2	1	0	0	0	8017	5394.81
283	2	1	1	1	70	#REF!	#REF!	0.713501	0	0.5	0.42	4.4	2.5	5.8	5.5	7.9	7.5	0.9	0.88	35	24	49	16	49	38	177	183	77	147	#REF!	#REF!	104	114	22.5	23.3	0	0	0	0	3519	1349.26
284	2	0	1	0	52	#REF!	#REF!	3.065	0.287091	4.28	2.16	5.4	14	5.8	5.8	7.9	7.4	0.46	0.57	74	70	137	122	50	47	211	185	54	102	#REF!	#REF!	134	150	23.2	24.8	1	1	0	1	18923	27452.5
285	2	1	1	1	50	#REF!	#REF!	0.495452	0	3.35	3.13	6.2	3.8	5.8	5.6	5.1	9.3	0.6	0.72	50	23	95	19	33	32	200	131	117	128	#REF!	#REF!	118	125	19.4	23.3	1	1	0	0	2433	1188.56
286	2	1	1	1	64	#REF!	#REF!	4.333	0	1.74	2.22	3.3	2	7.7	7.3	6.9	6.5	0.78	0.75	55	26	51	16	36	39	202	170	121	132	#REF!	#REF!	126	123	21.9	21.8	0	0	0	1	5105	9964.19
287	2	1	1	0	50	#REF!	#REF!	2.047	0	1.31	2.13	2.9	1.2	5.6	5.4	6.8	5.8	0.66	0.59	37	18	42	10	41	51	165	163	94	73	#REF!	#REF!	126	121	28.6	26.3	1	0	0	0	11288	4676
288	2	1	1	0	57	#REF!	#REF!	1.045	0	0.38	0.26	10.6	3	5.7	5.6	7.2	7.4	0.65	0.66	105	33	136	32	41	43	101	178	191	165	#REF!	#REF!	122	121	17.9	20.6	1	1	1	1	11156	23622
289	2	1	1	1	40	#REF!	#REF!	0.216556	0	0.43	0.24	8	4.9	5.9	5.6	7.9	8.2	0.82	0.74	42	25	88	26	43	46	174	215	110	159	#REF!	#REF!	111	110	16.3	16.6	1	1	0	0	6796
290	2	1	1	1	58	#REF!	#REF!	3.519	0	0.27	0.26	2.3	2	7.6	6.4	4.6	6.1	0.82	0.75	43	24	41	8	46	44	180	194	137	84	#REF!	#REF!	105	98.5	13.8	13.6	1		0	0	2281
291	2	1	1	0	28	#REF!	#REF!	0.665738	0	0.27	0.21	1.7	2	5.3	4.9	4.5	4	0.45	0.36	41	17	54	9	44	44	109	120	50	55	#REF!	#REF!	72.4	86.9	7.61	15	0	0	1	1	12063
292	2	1	1	0	51	#REF!	#REF!	12.865	0	3.68	2.16	2.3	2	11.1	7.9	3.1	4.6	0.48	0.58	22	20	16	9	47	48	187	243	136	229	#REF!	#REF!	117	128	38.4	43.2	1	1	0	0	10073	14813
293	2	1	1	0	45	#REF!	#REF!	2.546	0	0.58	0.62	3.8	3.1	5.4	5.4	4.5	4.8	0.56	0.53	25	13	15	8	48	46	156	157	60	47	#REF!	#REF!	93.6	83.1	21.6	21.3	0	0	1	0	6485
294	2	1	1	0	67	#REF!	#REF!	0.003208	0	0.34	0.31	1.7	2	5.2	5	4.3	5	0.56	0.52	27	21	21	14	53	55	126	148	47	62	#REF!	#REF!	104	113	14.9	15.9	0	0	1	1
295	2	1	1	0	45	#REF!	#REF!	0.789147	0	1.63	1.88	2.2	2.1	5.7	5.6	5.4	6.1	0.39	0.4	42	36	58	48	34	47	151	193	119	109	#REF!	#REF!	140	141	17.8	29.6	1	1	0	0
296	2	1	1	1	56	#REF!	#REF!	8.839	0	1.01	1.48	11.6	5	9.1	6.2	5	4.8	0.79	0.87	128	20	188	17	39	41	170	157	91	78	#REF!	#REF!	126	107	28.6	30.7	0	0	1	1	3882	5070
297	2	1	1	1	33	#REF!	#REF!	9.8	0	1.71	3.72	2.4	2.4	4.6	4.8	9.1	10.1	0.99	1.08	18	29	27	42	39	46	127	172	102	97	#REF!	#REF!	105	117	31.7	35.8	1	1	0	0	16734
298	2	1	1	1	67	#REF!	#REF!	5.697	0	1.14	0.77	10.6	2	7	6.8	5.9	5.7	0.81	1	270	20	496	20	56	37	208	206	86	174	#REF!	#REF!	104	108	14.6	19.7	1	1	0	0	3426
299	2	1	1	1	57	#REF!	#REF!	0.00862	0	5.76	2.21	2.9	2	6.7	6.9	8.8	9.7	1.43	1.56	59	17	83	17	22	32	206	245	178	446	#REF!	#REF!	148	143	27.5	33.5	1	0	0	0
300	2	1	1	0	64	#REF!	#REF!	1.145	0	1.79	2.02	13.5	5.3	5.4	5.5	4.1	6.2	0.56	0.51	185	68	126	39	57	71	176	159	72	51	#REF!	#REF!	61.9	74.5	4.62	5.75	0	0	1	1
301	2	0	1	0	59	#REF!	#REF!	5.762	2.262	0.56	0.91	4.1	5.2	5.5	5.1	3.7	3.6	0.38	0.39	29	84	29	148	63	75	190	226	52	59	#REF!	#REF!	90.6	98.5	8.49	7.37	0	1	0	0	9882	14337
302	2	1	1	0	52	#REF!	#REF!	16.468	0	2.37	1.41	3.4	2.6	5.6	5.5	6	5.6	0.6	0.58	34	17	51	22	38	41	152	146	81	95	#REF!	#REF!	134	134	25	26.8	1	1	0	0	31969	45427
303	2	1	1	1	48	#REF!	#REF!	0.02454	0	0.22	15.7	7.1	3.6	6.2	5.4	5.6	6	0.77	0.84	28	17	52	12	31	39	126	120	109	74	#REF!	#REF!	104	97.2	17.6	16.8	0	0	1	1	5365	6832
304	2	1	1	0	48	#REF!	#REF!	0.812833	0	0.59	0.28	2.6	2	5.9	5.5	4	4.2	0.47	0.48	47	21	76	13	58	57	203	194	50	43	#REF!	#REF!	123	95.2	23.3	19.5	1	1	0	0	8296	4304
305	2	1	1	1	47	#REF!	#REF!	4.397	0	2.03	2.26	4.8	4.1	7.4	6.2	7.1	9	1.12	1.45	16	17	18	15	55	56	196	162	162	216	#REF!	#REF!	129	101	35.5	30	1	0	0	0	8397	6326
306	2	1	1	1	57	#REF!	#REF!	0.034027	0	0.24	0.91	6.1	3.6	5.4	5.8	4.8	7.2	0.74	0.76	83	30	120	29	50	44	189	244	69	164	#REF!	#REF!	118	118	26.1	20.7	1	0	0	0	7670	11638
307	2	1	1	0	55	#REF!	#REF!	1.168	0	1.11	0.77	3.2	2	6.5	6.7	4.4	5.1	0.55	0.47	80	25	69	19	49	41	164	169	59	67	#REF!	#REF!	96.1	84.3	16.3	17.2	0	0	1	1
308	2	1	1	1	70	#REF!	#REF!	9.851	0	1.37	4.47	3.9	2.6	6.1	6.1	8	8.5	1.04	0.96	30	22	31	18	40	40	227	218	106	168	#REF!	#REF!	99	124	19.6	28.2	1	1	0	0
309	2	1	1	1	54	#REF!	#REF!	1.916	0	0.48	0.38	1.8	2	5.7	5.4	6.9	6.3	0.88	0.84	28	27	39	21	39	51	182	226	87	102	#REF!	#REF!	116	98.3	21	21.5	0	0	0	0
310	2	1	1	1	69	#REF!	#REF!	5.08	0	1.56	2.26	14.1	2.4	6.2	6.5	5	4.4	0.78	0.85	107	16	188	14	65	50	166	186	101	88	#REF!	#REF!	119	106	43	40	0	0	0	0
311	2	1	1	1	54	#REF!	#REF!	3.269	0	0.62	3.15	9.9	4	5.9	6	5.8	6.2	0.71	0.68	27	20	43	21	27	28	128	185	100	207	#REF!	#REF!	80.3	98	11.1	13.3	0	0	1	1
312	2	1	1	0	72	#REF!	#REF!	1.813	0	0.22	0.27	59.1	3.8	10	8.2	3.9	5.3	0.45	0.44	106	28	128	18	31	44	141	188	138	149	#REF!	#REF!	114	138	28.7	38.8	0	1	0	0
313	2	1	1	0	55	#REF!	#REF!	7.924	0	0.23	0.27	3.9	3.4	5.6	5.2	4.9	6.5	0.6	0.66	27	18	25	12	61	66	190	201	96	56	#REF!	#REF!	92.2	94.5	19.7	23.2	0	1	0	0	1153	6565
314	2	1	1	1	58	#REF!	#REF!	0.017659	0	4.45	1.02	5.7	2.4	5.9	5.6	8.4	6.7	0.91	1.11	81	25	113	29	44	40	180	196	64	86	#REF!	#REF!	154	125	33.3	23.9	0	0	0	1
315	2	0	1	0	57	#REF!	#REF!	2.284	0.570981	4.48	1.29	17.1	12.2	6.9	6.6	7.2	5.5	0.96	0.81	87	35	103	25	71	58	199	157	83	65	#REF!	#REF!	118	105	9.84	9.97	0	0	1	1
316	2	1	1	1	65	#REF!	#REF!	0.007982	0	2.47	4.38	1.8	2.2	6	6.2	7	6.7	0.98	1.05	31	22	61	15	32	36	157	178	130	93	#REF!	#REF!	126	128	36.9	34.8	0	0	0	0
317	2	1	1	1	56	#REF!	#REF!	2.075	0	0.51	0.63	6.7	2	5.8	5.5	4.9	6.4	0.58	0.73	75	32	123	21	38	38	159	136	88	49	#REF!	#REF!	100	102	24.6	22.6	0	0	0	0
318	2	1	1	1	74	#REF!	#REF!	0.107323	0	2.06	1.01	27.8	4.7	5.7	5.5	6.4	6.5	0.75	0.92	45	26	36	16	35	35	182	149	112	171	#REF!	#REF!	103	107	22.6	27	1	1	0	0	9256	9796
319	2	1	1	0	68	#REF!	#REF!	0.72669	0	1.12	0.41	5.4	2	5.5	5.2	7.5	6.3	0.75	0.77	66	26	38	8	97	62	182	145	61	122	#REF!	#REF!	76.8	88.1	10.8	13.7	0	0	1	1	935.5	6014
320	2	1	1	1	65	#REF!	#REF!	5.095	0	2.12	2.41	2.8	2	6.2	5.8	7.3	5	0.84	0.77	35	24	37	21	38	26	156	113	98	88	#REF!	#REF!	96.8	83.3	21.5	21.3	0	0	0	0	7456	2128
321	2	1	1	1	66	#REF!	#REF!	0.014437	0	1.67	1.65	2	2	6.6	6.3	5.6	5.4	0.58	0.68	38	35	40	28	36	38	146	177	76	69	#REF!	#REF!	116	109	22.7	19.8	1	1	0	0	6327	4063
322	2	1	1	0	63	#REF!	#REF!	2.482	0	6.32	7.49	2.7	2	9.3	7.2	3.9	5	0.44	0.54	27	19	32	14	39	43	208	205	139	176	#REF!	#REF!	121	101	29.8	28.8	1	1	0	0
323	2	1	1	1	66	#REF!	#REF!	0.03317	0	1.17	0.45	3.3	2.7	5.8	5.7	8.2	9.1	1.19	1.5	40	25	36	17	53	57	172	213	68	78	#REF!	#REF!	120	103	30.7	26.3	0	0	0	0	3000	4232
324	2	1	1	1	58	#REF!	#REF!	0.104588	0	0.22	0.41	2.2	2	5.6	5.1	6.2	7.4	0.75	0.7	111	23	219	23	29	47	117	172	82	60	#REF!	#REF!	97.6	92.9	16.1	16.1	1	0	0	0		6849
325	2	1	1	1	72	#REF!		6.12	0	0.58	0.38	6.2	2.6	6.2	6.3	6.1	7.5	0.64	0.78	121	28	158	20	49	51	168	199	79	92	#REF!	#REF!	108	111	18.5	21.7	1	1	0	0		8611
326	2	1	1	1	44	#REF!	#REF!	9.568	0	0.27	0.2	5.2	2.6	5.6	5.2	6.8	6.2	0.77	0.83	84	21	125	9	59	51	133	140	56	74	#REF!	#REF!	90.5	98.3	7.99	9.44	0	0	1	1
327	2	1	1	1	53	#REF!	#REF!	3.31	0	0.74	0.53	2.6	2	6.1	5.4	6.2	6.3	0.81	0.95	253	32	605	21	56	54	165	176	75	82	#REF!	#REF!	110	97.7	21.8	16.1	0	1	0	0		3528
328	2	1	1	1	48	#REF!	#REF!	15.33	0	0.43	0.2	7.4	6.2	8.4	7.8	5.7	7.8	0.93	0.88	132	25	246	21	34	29	168	204	125	181	#REF!	#REF!	108	103	18.3	16	1	1	0	0		6637
329	2	1	1	0	58	#REF!	#REF!	2.916	0	0.4	0.21	8.2	3.6	5.5	5	3.7	4.1	0.35	0.48	77	30	108	18	81	80	161	190	56	92	#REF!	#REF!	85.5	102	30	27.9	0	0	0	0	3467	2624
330	2	1	1	0	52	#REF!	#REF!	3.415	0	2.74	2.26	5.3	4.5	6	5.6	5.4	6.5	0.55	0.71	72	27	124	25	54	44	217	243	99	216	#REF!	#REF!	114	126	28.7	30.3	1	1	0	0		36395
331	2	1	1	0	49	#REF!	#REF!	0.056183	0	0.71	0.34	3	2	5.1	4.7	6	6.8	0.81	0.67	148	37	223	32	59	45	196	149	77	130	#REF!	#REF!	110	112	12.1	21.4	1	1	0	0		25254
332	2	1	1	0	60	#REF!	#REF!	10.987	0	1.01	0.95	3	2.7	5.8	5.7	4.7	6.3	0.62	0.61	24	20	14	12	50	38	127	147	67	93	#REF!	#REF!	100	94.8	21.5	22.3	1		0
333	2	1	1	1	43	#REF!	#REF!	0.049807	0	1.21	1.47	6.2	4.8	5.5	5.3	7.4	7.2	0.89	0.99	44	25	73	25	47	52	234	262	129	167	#REF!	#REF!	153	130	17.9	14	1	1	0	0		13712
334	2	1	1	1	62	#REF!	#REF!	0.627819	0	1.73	1.18	3.5	2.1	5.6	5.2	5.5	5.5	0.87	0.83	168	23	327	23	43	40	154	139	106	76	5.04	3.72	89.9	68.9	23.8	15.8	1	0	0	0
335	2	1	1	1	55	#REF!	#REF!	0.411099	0	0.36	0.2	4.1	3.3	5.5	5.4	3.5	4.8	0.58	0.74	60	23	66	17	53	37	181	209	41	133	#REF!	#REF!	99.8	127	23.3	23.2	1	0	0	0		3886
336	2	1	1	1	76	#REF!	#REF!	5.107	0	0.99	5.11	4.8	3.3	5.4	5.5	7.5	7.5	0.83	0.83	62	23	85	20	40	36	193	249	89	119	4.1	#REF!	124	122	37	44.4	0	1	0	0		19595
337	2	1	1	0	63	#REF!	#REF!	0.503391	0	30.34	9.49	5.9	4.7	9.1	8.9	7.3	4.5	9.1	7.11	75	18	109	12	59	42	263	282	102	140	9.22	#REF!	123	114	33	29.1	0	0	0	0		138000
338	2	1	1	1	25	#REF!	#REF!	5.7	0	3.26	0.4	2	2	5.2	5.5	6.6	5.7	1.01	0.88	63	23	176	22	55	53	200	198	81	138	2.66	#REF!	113	100	23.8	14.9	0	1	0	0		12645
339	2	1	1	0	58	#REF!	#REF!	1.942	0	25.74	3.13	2.6	2.4	5.7	5.6	4.6	5.4	0.5	0.62	37	18	25	15	43	58	202	187	92	105	1.72	#REF!	119	101	33.9	27.3	1	1	0	0		20307
340	2	1	1	0	55	#REF!	#REF!	25.322	0	1.48	14.23	4	3.5	5.3	5	5.5	5.1	0.23	0.28	59	26	64	22	50	52	191	192	138	104	2.16	#REF!	117	121	7.85	14.9	1	1	0	0		60491
341	2	1	1	0	60	#REF!	#REF!	0.17346	0	0.56	0.43	3.7	2.9	6.1	6.2	5.9	5.1	0.64	0.74	34	20	41	13	67	62	145	188	68	138	3.77	#REF!	115	115	16.6	25.9	1	1	0	0		30336
342	2	1	1	1	61	#REF!	#REF!	0.716	0	0.96	63.5	3.7	2	5.8	5.7	6.4	5.8	0.95	0.94	58	20	75	9	63	53	177	166	57	76	2.2	#REF!	94.4	112	19.2	23.2	0	0	0	0		3192
343		1	1	1	59		#REF!		0	0.39						5.4	8.8	0.78	0.91		17	119	17	35		145		152								1	1	0	0
344	7	1	1	1	58	#REF!	#REF!	0.707	0	0.42	0.22	6.2	4.9	5.8	5.7	5.5	5.5	0.97	0.95	55	28	90	22	33	38	166	173	82	120		#REF!	103	95.6	24.4	17.8	1	1	0	0
345	7	1	1	1	46	20.6	20.7	0.0119	0	0.8	0.39	2.1	2	5.4	5.1	4.7	4.7	0.93	0.83	38	25	66	24	38	45	154	170	82	106	0.55	1.78		93.6		18.1	1	1	0	0	1914.81	2457
346	7	1	1	1	66	#REF!	#REF!	0.037	0	0.34	0.26	2.2	2.3	5.4	5.5	6.1	7	0.98	0.88	40	27	44	17	55	61	150	184	49	62	#REF!	#REF!	89	80.1	13	13	0	0	1	1	1924	3611
347			1	1	71			20.6907				8.33	8.11	6.7	6.2	11			1.08	41	39	34	25	54	53	171	173	100	182							0	0	1	1
348	1	1	1	1	61	#REF!		7.66827	0			2.59	1.6	6.7	6			1.17	0.87	36	26	59	26	41	58	127	139	75	89							1	1	0	0
349	1	1	1	1	57	#REF!		4.68948	0			3.39	2.18		5.9		8.4	1.18	1.02	42	26	46	19	49	49	263	175	85	84							1	1
350	1	0	1	0	59	#REF!		0.931911	0.026663			13.52	7.97		6.4			1.09	1.09	54	34	50	43	62	59	161	190	106	159							1	1
351	1		1	0	40	17.9		0.391998				3.04	3.76	5.3				9.84		31	42	32	43	58	63	231	219	58	62							0	0
352	1	0	1	1	49	#REF!		1.34207	1.16392									0.84	0.78	85	62	129	102		63		225		112							0	0	1	1
353	1	1	1	1	48	#REF!		0.476646	0		2.25				5.1		6.3	14.23	14.19		60	88	109	35	43	143	139	100	77								0
354	2	1	1	1	53	#REF!		0.004339	0			7.94	4.44					0.9	0.85	32	24	54	21	45		192		55								0	0
355	1	1	1	0	59	#REF!		5.36257	0									0.8		22	23	16	12														0
356	1	0	1	0	59	#REF!		4.87718	1.25665			5.69	5.92	5.2				0.73	0.62	58	33	81	35	100	91	254	266	62	69							1	1
357	6	0	1	1	33	#REF!		5.64976	0.703579			11.84	12.52	4.8				0.47	0.77	348	326	70	199		35		162		771							1	1
358	2	1	1	0	71	#REF!		0.0016257	0			84.85							0.67	102	23	101	11	35	61	143	198	105	105		#REF!					0	0	1
359	1	1	1	0	54	#REF!		0.000912	0															54	47	184	206	93	297
360	2	0	1	0	49	#REF!		0.079067	0.111113															40		184	170	176	200
361	1	0	1	0	57	#REF!		0.201646	0.163821															71	70	206	201	126	86
362	1	1	1	1	58	#REF!		0.007288	0															61	71	110	138	37	52							1	0	1	1
363	2	1	1	0	56	#REF!		0.002785	0															41	58	174	194	75	64		#REF!
364	2	1	1	1	63	#REF!		0.461624	0															31	37	166	176	160	87
365	2	1	1	0	45	#REF!		0.021587	0															50	51	168	167	74	64
366	2	1	1	1	51	#REF!		1.849	0															69	75	173	176	68	69
367	1	1	1	1	62	#REF!		1.68039	0															56	56	174	239	99	65
368	1	1	1	1	67	#REF!		0.948874	0															86	67	195	181	53	53
369	1	1	1	0	59	#REF!		2.08076	0															61		167	178	175	143
370	1	1	1	0	61	#REF!		2.08076	0																	163	167	150	112
371	2	1	1	0	59	#REF!		0.0970619	0															61	46	148	158	91	110
372	1	1	1	1	45	#REF!		5.79968	0															50	36	201	175	111	272
373		1	1	0	43	#REF!		4.85888	0															47	45	162	198	79	121
374	2	0	1	1	58	#REF!		3.24813	7.97233																	151	217	272	132
375	1	1	1	1	33	#REF!		0.395223	0															44	54	169	185	181	143
376	2	0	1	1	56	#REF!		4.16245	1.76557															52	50	172	174	160	138	#REF!	#REF!
377	6	0	1	1	32	#REF!		0.857471	0.041761															49	74	172	198	138	148	#REF!
378	6	1	1	1	41	#REF!		8.8e-05	0															68	60	221	184	136	130
379	2	1	1	0	66	#REF!		0.191441	0															56	61	151	164	67	74	#REF!	#REF!
380	1	1	1	1	45	#REF!		0.698729	0															50	59	143	169	85	91	#REF!	#REF!
381	1	1	1	0	61	#REF!		0.317387	0															54	61	133	135	66	49	#REF!	#REF!
382	7	1	1	0	44	#REF!		1.20627	0															57	57	188	196	63	68
383	2	1	1	0	52	#REF!		0.945885	0															66	51	142	171	71	86	#REF!	#REF!
384	1	1	1	0	60	#REF!		4.68486	0															46	50	193	153	137	133							1	1	0	0
385	2	1	1	1	31	#REF!		2.14768	0															58	52	175	191	62	175	#REF!	#REF!
386	2	1	1	0	50	#REF!		0.111113	0															41	34	152	185	139	152
387	1	1	1	1	35	#REF!		1.5e-05	0															35	29	206	188	229	546
388	3	1	1	0	56	#REF!		0.081847	0															63	53	209	185	181	107	#REF!	#REF!
389	2	1	1	0	53	#REF!		0.188862	0															64	58	180	161	112	102	#REF!	#REF!
390	2	1	1	0	60	#REF!		0.630917	0															50	48	206	234	152	136
391	2	1	1	1	34	#REF!		0.000514	0															35	41	164	190	152	74	#REF!	#REF!
392	2	1	1	1	68	#REF!		0.058252	0															43	61	141	188	66	71	#REF!	#REF!
393	2	1	1	0	59	#REF!		0.381928	0															73	76	201	229	111	166	#REF!	#REF!
394	2	1	1	1	56	#REF!		0.017043	0															81	98	226	251	157	67	#REF!	#REF!
395	2		1	1	59	23.05		1.14774																54	55	225	211	100	62	2.67
396	2	1	1	0	59	#REF!		0.001554	0															59	74	121	170	57	78	#REF!	#REF!
397	2		1	1	71	24.31		0.810201																80	80	193	168	61	57	2.07	2.2
398	2	1	1	0	67	#REF!		0.001535	0															68	75	213	245	91	117	#REF!	#REF!
399	2	1	1	1	40	#REF!		2.77699	0															77	72	184	199	58	64
400	6	1	1	1	35	#REF!		8.04092	0															63	87	174	196	91	86	#REF!	#REF!
401	2		1	1	41	31.46		0.56199																47	47	148	153	111	71
402	2		1	1	51	33.3		2.74175																52	50	141	153	72	59	2.47	3.81
403	2	1	1	1	49	#REF!		0.102247	0															56	55	159	212	99	92	#REF!	#REF!
404	1	1	1	1	41	#REF!		0.002526	0															45	74	137	184	138	209
405	2	1	1	1	62	#REF!		0.037148	0															44	53	196	325	78	67
406	3	1	1	1	66	#REF!		0.032164	0															60	73	172	234	56	86	#REF!	#REF!
407	2	1	1	1	50	#REF!		0.022812	0															48	45	118	122	49	55	#REF!	#REF!
408	1	1	1	1	64	#REF!		0.088714	0															52	62	219	209	96	117	#REF!	#REF!
409	2	1	1	1	62	#REF!		0.492889	0															44	39	147	167	109	83	#REF!
410	2	1	1	1	32	#REF!		1.37374	0															61	54	133	143	43	73	#REF!	#REF!
411	1	0	1	0	59	#REF!		10.9936	0.071794															30	45	148	124	252	97	#REF!
412	1	0	1	0	61	#REF!		1.53547	0.213011															44	46	136	114	138	48
413	2	0	1	1	45	#REF!		0.70976	0.002975															60	66	140	127	65	63	#REF!	#REF!
414	3	1	1	1	45	#REF!	#REF!	9.806	0	0.55	0.3	4.9	2.2	5.4	5.4	5.7	6.1	0.77	0.84	221	21	309	14	34	48	86	182	63	121	#REF!	#REF!	108	104	18.4	19.2	0	0	1	0	1524	1235.41
415	3	1	1	0	53	#REF!	#REF!	0.305951	0	1.29	1.7	5.4	3.5	6.4	5.9	6.2	7.4	0.55	0.57	44	31	45	24	46	59	212	236	150	143	#REF!	#REF!	144	136	30.9	34	1	1	0	0	29066	10021.1
416	3	1	1	0	43	#REF!	#REF!	12.193	0	8.33	1.83	15.4	7.7	4.9	5.7	4	4.8	0.31	0.4	110	31	31	18	30	48	137	199	99	182	#REF!	#REF!	89.2	120	19.6	31.5	0	0	0	0	1131	19194
417	3	1	1	1	26	#REF!	#REF!	1.836	0	1.69	0.31	2.6	2.3	5.6	4.7	8	7.8	14.52	17.02	19	11	20	10	43	50	131	185	87	92	#REF!	#REF!	87.9	77.9	24	16.9	0	0	0	0
418	3	1	1	1	66	#REF!	#REF!	0.58026	0	0.27	0.2	13.6	4.1	5.7	5.6	6.3	5.8	0.82	0.74	84	29	126	28	47	37	161	145	55	79	#REF!	#REF!	63.4	71.1	9.98	8.89	0	0	1	1	3144	2685
419	6	1	1	0	37	#REF!	#REF!	59.092	0	0.45	0.2	5.8	6	5	4.9	10.3	8	0.88	0.86	432	66	322	56	79	73	179	189	204	391	#REF!	#REF!	90.2	97.4	9.57	11.5	0	0	0	0		896.1
420	9	1	1	0	67	#REF!	#REF!	0.009289	0	1.18	1.2	5.1	4.7	6.3	5.8	4.9	5.8	0.66	0.68	54	29	72	23	38	43	181	261	213	206		#REF!	88.2	120	9.18	24.4	1	1	1	0	10269.5	8059
421	9	1	1	0	55	#REF!	#REF!	0.002911	0	0.78	0.62	5.5	5.1	5.7	5.8	5.2	5.3	0.7	0.59	79	13	81	13	41	55	113	165	115	85	#REF!	#REF!	91.7	109	7.66	16.9	1	1	1	1	4683.3	19152
422	7	1	1	0	65	#REF!	#REF!	5.252	0	0.53	3.6	26	4.3	5.2	5.6	2.8	3	0.55	0.52	74	25	94	16	77	74	218	194	72	56	1.1	#REF!	73.3	92	10.6	15.6	0	0	0	0		24202
423	2	1	1	1	48	#REF!	#REF!	9.682	0	0.79	0.79	12.5	7.9	5.9	5.7	7.6	7.7	0.85	0.83	98	88	71	58	24	38	107	131	241	105	2.21	#REF!	80.7	101	5.92	10.2	1		0		2496.11
424	1		1	1	44	#REF!		12		0.62		4.3		5.9		5		0.86		79		36		53		107		45		0.2		58.8		11.3		0		0		1367.39
425	2		1	0	42	#REF!		4.588		0.28		2.7		5.7		4.9		0.57		28		18		56		181		99		1.99		109		17.7		0		0		13962
426	2	1	1	1	49	#REF!	#REF!	0.403114	0	1.17	1.31	4.5	3.3	5.5	5.4	5.3	5.1	1.04	0.59	45	24	62	27	44	38	202	209	73	109	1.5	#REF!	118	140	20.3	23.9	1	1	0	0	4933.95	3373
427	2		1	1	54	#REF!		5.964		1.22		2.5		5.5		6.3		0.99		29		41		64		181		38		0.91		96.4		16.3		0		0		2398.5
428	2		1	0	73	#REF!		0.0286		0.79		39.2		6.7		8.6		0.89		85		73		44		181		105				82.1		11.3		0		0		18030
429	1		1	1	50	#REF!		0.020454		0.29		3.4		7.3		6		0.56		51		113		37		121		67		6.56		120		27.7		0		0		2610
430	2		1	1	48	#REF!		1.357		0.84		4.6		5.4		5.8		0.82		54		96		40		203		69		5.11		115		26.5		1		0		18974
431	2		1	1	58			6.61		3.78		4.4		6.6		8.6		0.88		40		47		26		166		196		2.65		124		33.7		0		1		2189
432	1		1	1	74	#REF!		0.477913		3.05		5.1		5.5		8.6		0.92		42		52		36		206		105		4.07		125		20.6		0		0		11494
433	1		1	0	70	#REF!		0.121929		0.31		6.4		5.2		5		0.56		64		56		52		128		50		1.27		90.4		12.9		0		0		2635
434	1	0	1	1	49	#REF!	#REF!	0.000287	14.424	2.64	2.52	5.4	7.3	6.3	6	8.1	6.1	0.88	0.9	22	87	29	164	37	42	151	161	131	135	3.89	4.32	92.5	96	30.9	27.8	1	1	0	0	6022	9083.06
435	1		1	1	57	#REF!		4.99		0.3		4.7		5.5		4.7		0.91		43		49		44		145		108		1.52		94.2		20.3		0		0		2508
436	1		1	0	51	#REF!		7.596		2.88		12.1		9.5		4		0.48		103		164		31		135		129		10.17		78.9		6.36		0		0		7473
437	1		1	0	64	29.02		10.172		1.78		8.8		5.3		6.5		0.66		58		54		44		181		157		6.97		114		18.8		1		0		18076
438	1	0	1	1	41	#REF!	#REF!	6.716	3.665	0.97	1.45	11.8	7.8	7.8	6.4	6.3	5.9	0.86	1.07	98	123	139	107	28	17	114	93	158	294	18.15	7.35	89.5	92.7	20.6	28	0	0	1	1	8351	7502.7
439	1		1	0	66	#REF!		0.457029		1.43		44.5		6.1		4.8		0.45		82		56		37		112		62		4.09		82.4		11.3		0		1
440	1		1	1	75	#REF!		1.214		2.71		4.3		5.5		6.6		0.62		79		77		52		178		67		1.1		107		21.6		0		0
441	1		1	0	57	#REF!		7.936		1.12		4.8		4.9		4.5		0.73		33		35		51		175		90		1.29		81.1		17.5		0		0
442	1		1	1	61	#REF!		4.526		0.38		4.3		5.8		6.4		0.91		49		40		50		183		54		0.71		93.2		16.3		0		0
443	1	1	1	1	35	17.21	19.36	0.002083	0	0.38	1.52	11.8	6.8	5	5.2	8.2	4.5	0.66	0.55	44	84	12	60	48	67	187	176	88	48	4.96	3.61	100	128	6.9	11.3	1	1	0	0	764.6	2880
444	1		1	1	67	#REF!		15.197		2.3		17.9		5.5		5.4		0.91		74		90		41		189		125		3.68		111		12.1		1		0
445	2		1	0	69	#REF!		1.113		1.4		22.4		7.3		8.2		0.83		92		78		48		168		125		3.44		134		19.1		1		0
446	1	0	1	0	64	#REF!	#REF!	11.63	1.064	5.41	1.53	6	2.8	5.2	4.9	4.7	5.5	0.51	0.53	86	242	65	271	33	32	161	161	111	110	2.18	1.53	119	105	14.9	15.6	0	1	1	0
447	1	0	1	1	67	#REF!	#REF!	13.399	1.37	1.58	1.25	97.3	6.1	6	5.5	7.3	8.4	0.9	0.9	84	125	96	154	30	24	138	125	139	116	4.02	3.67	102	106	19.1	20.8	0	0	0	1
448	1		1	1	74	#REF!		12.522		4.7		5.2		6.2		6.8		0.85		111		225		32		192		148		1.98		129		21.6		0		0
449	3	1	1	0	30	#REF!	#REF!	9.696	0	1.32	0.9	2.1	2.5	6	6.3	6.5	5.7	0.59	0.56	35	18	73	13	61	62	170	204	66	90	1.31	1.66	104	114	17.4	27.5	1	1	0	0
450	2		1	0	74	#REF!		4.104		0.86		6.8		6.1		6.5		0.77		160		120		66		170		100		2		112		14.9		1		0
451	1		1	0	58	#REF!		3.985		0.22		16.5				2.7		0.51		51		35		34		95		76		5.03		65.1		10.5		0		1
452	2	1	1	0	62	#REF!	26.5	0.135521	0	0.67	1.54	143.3	33.1	5.3	5.2	5.8	5.8	0.5	0.47	115	40	149	26	41	44	181	156	114	59	3.22	1.84	95	97.8	23.5	22	0	0	1	1
453	1	1	1	0	65	#REF!	24.6	1.25	0	1.01	0.49	9.3	4.2	6.9	6.3	5	4.7	0.58	0.57	206	59	254	49	43	43	186	204	93	109	2.42	5.22	155	140	31.5	20.3	1	1	0	0
454	2	1	1	0	59	#REF!	22.5	14.145	0	0.55	0.5	3.2	2.9	5.2	5.3	4.4	5.3	0.51	0.61	28	30	22	26	51	33	198	192	94	194	2.84	3.05	95.3	94.9	25.2	24.2	1	1	0	0
455	2		1	0	43	#REF!		7.165		0.53		3.1		5.3		6.7		0.61		70		53		72		194		94		1.5		115		19.6		0		0
456	1	1	1	0	51	#REF!	22.2	9.803	0	0.92	2.14	2.9	2	5	5	7	8.9	0.62	0.58	192	56	167	51	33	43	123	175	105	111	1.84	2.05	120	130	8.97	6.47	0	1	0	0
457	1	1	1	0	27	#REF!	20.43	0.103854	0	0.34	0.2	11.2	11.8	5.5	5.1	6.1	6	0.83	0.7	33	19	35	15	76	89	175	206	78	65	1.13	2.09	85.6	89.7	18.6	19.3	0	0	0	0
458	1	1	1	1	61	#REF!	26.8	3.07	0	0.62	0.58	4.6	3.6	5.7	5.5	7	7.5	0.68	0.74	35	23	42	26	46	44	163	226	161	221	4.47	2.82	90.9	102	20.7	15.8	1	1	0	0
459	8	1	1	1	49	#REF!	25.1	0.077916	0	1.1	0.84	9.2	6.5	5.9	5.7	4.7	5.1	0.65	0.62	45	26	37	14	30	41	151	170	218	344	5.03	3.93	126	101	28.9	19.3	1	0	0	0
460	2	0	1	1	48	#REF!	#REF!	0.713244	2.551	5.28	2.85	38.8	53.4	4.9	4.7	6.3	5.1	0.69	0.89	97	215	108	271	51	54	166	218	166	142	2.69	3.93	74.4	89.2	6.21	8.08	0	0	1	1
461	1	1	1	0	66	28.52	28.71	1.878	0	3.12	0.57	22.3	2.9	6.2	6.3	4.8	6.7	0.56	0.73	111	23	175	17	50	44	257	264	208	171	4.96	4.45	139	132	30.3	27.2	1	1	0	1
462	1	0	1	0	67	#REF!		19.608	1.121	0.23	0.7	6.7	6.3	5.3	5.6	5	5.7	0.58	0.61	43	157	44	215	42	38	150	144	103	128	1.03	0.99	80.7	79.9	10.5	10.3	0	0	0	0
463	1	0	1	1	67	29.75	29	19.608	1.164	0.72	0.59	8.1	8.8	5.7	5.9	4.2	5.5	0.86	1.01	43	49	54	90	34	38	120	130	84	113	4.55	12.07	111	86.9	12.9	10.8	1	1	0	0
464	1	1	1	1	61	#REF!		22.7	0	0.22	0.83	12.8	6.1	8.1	6.5	6.4	5.3	0.9	1.02	135	37	209	50	26	40	134	169	147	93	5.86	5.96	108	123	19	15.3	1	1	0	0
465	1	0	1	1	51	#REF!		9.254	6.437	4.08	3.31	5.5	16.1	5.2	6.1	8.1	7.7	0.56	0.68	175	248	99	195	39	53	168	214	85	99	4.24	3.21	85	90.6	21.6	22.6	1	1	0	0
466	1	1	1	1	35	#REF!	23.7	1.687	0	0.2	0.2	4.1	2.2	5.6	5.3	6.1	5.9	0.88	0.85	36	18	67	15	39	35	158	187	95	203	2.34	2.29	108	127	28.5	26.2	1	0	0	0
467	1	1	1	1	54	#REF!	25.3	0.885902	0	0.92	0.21	14.2	9.9	7	5.3	7.3	6.5	0.89	0.93	93	29	136	25	55	51	209	160	127	93	3.55	2.22	165	137	25.9	27.1	1	1	0	0
468	2	1	1	0	61	#REF!	19.4	1.648	0	2.89	0.76	20.3	4.6	5.9	5.9	5.1	5.5	0.89	0.85	108	30	120	28	39	23	187	155	186	575	2.65	6.2	100	78	27.7	21.1	1	1	0	0		7508
469	1	1	1	1	39	#REF!		10.583	0	1.05	0.71	2.7	2	4.4	4.6	5.2	6.4	0.68	0.43	35	24	44	19	47	44	153	110	73	66	1.26	1.06	95.3	83.1	13.2	13.3	0	0	0	0
470	1	1	1	1	52	#REF!	24.17	80.761	0	0.96	0.35	6.2	5.5	5.4	5.2	6.7	6	0.94	0.98	32	31	21	19	80	81	253	262	106	109	1.8	0.81	93.9	96.8	17.3	17.1	0	0	0	0
471	2	1	1	0	63	#REF!	25.2	2.894	0	0.44	0.46	4.6	3.2	6.1	5.9	4.6	5	0.48	0.47	114	22	234	15	59	72	158	225	52	117	4.39	3	127	128	25.6	27.7	0	0	0	0		14476
472	1	1	1	1	58	#REF!	30	29.9	0	1.02	0.64	3.4	3.3	5.9	5.4	8.6	7.7	0.87	0.92	38	69	30	45	56	67	170	185	137	141	3.98	3.34	100	116	16.8	19.8	0	1	0	0
473	6	1	1	1	42	#REF!	29	14.048	0	1.08	0.99	6.6	6.6	5.7	5.3	6.8	9.3	1.11	1.21	48	32	61	26	23	26	130	129	139	435	2.66	4.91	91.5	104	18.6	19.6	1	0	0	0
474	2	1	1	0	50	#REF!	26.1	1.442	0	3.08	0.96	6.3	3.2	8.9	6.2	5	3.8	0.43	0.58	142	18	86	7	58	66	127	154	65	49	0.68	1.29	122	125	16.2	17.8	1	0	0	0		63912
475	2	1	1	0	69	#REF!	24.4	0.0045	0	5.4	5.51	9.4	7.2	6.1	5.9	6.2	6.5	0.73	0.74	67	66	52	56	83	76	294	323	102	160	2.11	1.79	138	137	26	21.9	0	0	0	0
476	2	1	1	0	64	#REF!	26.5	1.329	0	2.15	2.2	3.1	2.2	5.8	5.2	4.2	5	0.56	0.59	35	34	25	26	72	65	201	198	50	67	1.51	1.3	85.2	95.1	20.8	22.7	1	1	0	0
477	2	1	1	0	59	#REF!	23.4	11.981	0	2.6	0.85	6.7	2	5.7	5.7	6	6.3	0.5	0.58	216	32	267	28	60	56	172	168	87	76	1.19	2.6	129	126	16.7	17.9	0	0	1	1
478	1	0	1	1	57	#REF!		2.075	1.07	2.2	2.16	3.8	4	8.8	7.8	3.9	4.5	0.74	0.76	45	58	42	50	48	45	177	151	80	69	7.44	7.47	96.5	86.6	16	12	0		1
479	1	0	1	0	56	#REF!	29.4	7.19	0.075733	0.27	0.26	57.8	17.1	6.9	6.2	3.2	3.4	0.48	0.45	98	118	103	80	65	58	199	164	66	45	5.49	8.98	97.9	97.5	9.27	9.41	0	0	1	1
480	2	1	1	1	49	#REF!	22.15	6.652	0	1.81	2.88	3.7	2.3	5.6	5	7.8	5.6	12.15	9.99	24	13	53	11	67	52	188	185	71	118	0.69	0.95	109	99.6	43.7	35.8	0	0	0	0
481	1	1	1	1	66	#REF!		1.797	0	0.21	0.31	2	2	5.9	5.7	6	4.8	0.84	0.65	31	22	31	12	41	44	160	205	61	126	1.9	1.66	90.9	95.9	26.5	27	1	0	0	0
482	1	1	1	1	57	#REF!	#REF!	8.116	0	0.41	1.03	2.8	2	6.5	5.8	8.2	6	0.78	0.82	39	21	55	15	30	27	229	232	272	330	6.9	3.97	121	107	16.6	17	1	1	0	0
483	1	1	1	1	66	#REF!	23.44	3.951	0	0.46	1.2	11	5.3	7	6.8	5.1	5.2	0.62	0.63	58	25	80	26	34	37	191	232	97	300	4.51	2.32	105	122	17	26.7	1	1	0	0
484	9	1	1	0	68	#REF!		1.6e-05	0	0.44	0.93	4.9	3.8	7.4	6.3	6.8	7.7	0.56	0.66	38	38	37	57	47	57	154	243	126	109	3.38	5.26	110	130	21.8	20.7	0	1	0	0
